# Supplementary material for: Heat-inactivated Bifidobacterium adolescentis ameliorates colon senescence through Paneth-like-cell-mediated stem cell activation
Source: Nat Commun. 2023 Sep 30;14:6121. doi: 10.1038/s41467-023-41827-0 (PMC10542354; doi:10.1038/s41467-023-41827-0)
Supplement: Supplementary file 3 — Source Data [file 41467_2023_41827_MOESM3_ESM.xlsx]

## Sheet: Fig.1
	Fig. 1 The association between senescent colon characterized by impaired intestinal integrity and reduced stemness with B. adolescentis abundance.
	Fig. 1c													Fig. 1d
	Relative diameter of organoids													Species	Log2 FC (Old/Young)
		WT				G3				Mean of WT	Mean of G3	Adjusted P Value		s__Bifidobacterium_adolescentis	-1.89493
	D3	1.08619	0.920312	1.02595	0.967543	0.414645	0.344773	0.499477	0.475919	1	0.4337	<0.001		s__Bifidobacterium_longum	-0.845669
	D5	1.48496	1.31415	1.23195	1.53448	0.51109	0.478097	0.56098	0.603167	1.391	0.5383	<0.001		s__Ruminococcus_sp_5_1_39BFAA	-0.774813
	D7	1.54045	1.60218	1.64975	1.77345	1.47883	1.1994	1.00194	1.34548	1.641	1.256	<0.001		s__Eubacterium_rectale	-0.773591
	Relative number of crypt buds per enteroid													s__Prevotella_copri	-0.479022
		WT				G3				Mean of WT	Mean of G3	Adjusted P Value		s__Faecalibacterium_prausnitzii	-0.327312
	D3	0.8	0.8	0.8	1.6	0.8	0	0.8	0	1	0.4	>0.99		s__Bacteroides_uniformis	-0.167646
	D5	8	5.6	7.2	5.6	0	0.8	1.6	0.8	6.6	0.8	<0.001		s__Alistipes_putredinis	-0.0985177
	D7	18.4	18.4	15.2	13.6	2.4	1.6	1.6	1.6	16.4	1.8	<0.001		s__Bacteroides_ovatus	0.0674879
														s__Ruminococcus_bromii	0.177943
														s__Bacteroides_vulgatus	0.607862
														s__Ruminococcus_torques	0.799653
														s__Escherichia_coli	0.874021
Fig. 1e														s__Bacteroides_stercoris	1.1645
r	-0.32
p	2.2e-16			Fig.1f
Age	Relative abundance of B.a			WT	0.939444	0.96368	0.561189	1.22538	1.3103	0.701466	1.48807	0.941769	1.25856	1.03415	0.738897	0.837084	Mean of WT	Mean of G3	P value
18	6.25899			G3	0.67826	0.03018	0.56249	0.18945	0.35517	0.27482	0.4863	0.706345	0.554187	1.06077	0.582412	0.433302	1	0.4928	<0.001
18	7.07503
18	4.07133
18	4.0364		Fig. 1g
18	3.89205		r	-0.4631				Fig. 1h
18	17.3478		p	0.0026				r	-0.5018
18	5.53303		SampleID	B.a	age			p	0.00097			Fig. 1i
18	2.14818		QN1	0.00323205	39			SampleID	LGR5	age		r	0.3256
18	13.009		QN2	0.00759887	44			QN1	0.593231	39		p	0.04
18	5.88315		QN3	0.00770494	39			QN2	0.267943	44		SampleID	LGR5	B.a
18	8.14952		QN4	0.000584706	45			QN3	0.214394	39		QN1	0.593231	0.00323205
18	1.63927		QN5	2.58406e-05	65			QN4	0.0676078	45		QN2	0.267943	0.00759887
18	2.12274		QN6	3.14902e-06	45			QN5	0.00265575	65		QN3	0.214394	0.00770494
18	4.85181		QN7	2.63836e-05	55			QN6	0.0411395	45		QN4	0.0676078	0.000584706
18	3.32381		QN8	9.2726e-05	53			QN7	0.00905753	55		QN5	0.00265575	2.58406e-05
19	17.2322		QN9	0.000153444	45			QN8	0.0538466	53		QN6	0.0411395	3.14902e-06
19	14.876		QN10	0.00161976	43			QN9	0.668964	45		QN7	0.00905753	2.63836e-05
19	0.01458		QN11	0.000378697	40			QN10	0.68381	43		QN8	0.0538466	9.2726e-05
19	14.0748		QN13	3.33181e-05	67			QN11	0.326842	40		QN9	0.668964	0.000153444
19	0.2089		QN14	4.79513e-06	54			QN13	0.00205972	67		QN10	0.68381	0.00161976
19	1.92349		QN15	0.0030861	62			QN14	0.631418	54		QN11	0.326842	0.000378697
19	23.6146		QN16	0.000642804	40			QN15	0.000984492	62		QN13	0.00205972	3.33181e-05
19	9.0294		QN18	0.000424093	47			QN16	0.543996	40		QN14	0.631418	4.79513e-06
19	8.35723		QN19	3.07709e-06	61			QN18	0.214641	47		QN15	0.000984492	0.0030861
19	15.2957		QN20	3.1636e-06	69			QN19	0.00659993	61		QN16	0.543996	0.000642804
19	8.19901		QN21	3.90767e-05	67			QN20	0.0065847	69		QN18	0.214641	0.000424093
19	4.09952		QN23	4.41242e-06	62			QN21	0.000404941	67		QN19	0.00659993	3.07709e-06
19	22.3579		QN24	0.00020084	45			QN23	0.00509513	62		QN20	0.0065847	3.1636e-06
19	2.42746		QN26	0.00100867	44			QN24	0.0252659	45		QN21	0.000404941	3.90767e-05
19	3.4491		N1	9.0399e-05	52			QN26	0.014545	44		QN23	0.00509513	4.41242e-06
19	0.00214		N2	0.000149939	58			N1	0.013697	52		QN24	0.0252659	0.00020084
19	5.33784		N3	0.00109615	50			N2	0.205898	58		QN26	0.014545	0.00100867
19	12.7159		N4	0.00035827	62			N3	0.122995	50		N1	0.013697	9.0399e-05
19	5.61454		N5	0.000354155	59			N4	0.328356	62		N2	0.205898	0.000149939
19	8.3635		N6	0.00044415	63			N5	0.232183	59		N3	0.122995	0.00109615
19	17.2567		N7	0.00500181	39			N6	0.188156	63		N4	0.328356	0.00035827
19	5.74394		N8	4.51995e-05	72			N7	0.80478	39		N5	0.232183	0.000354155
19	0.63038		N9	2.08923e-05	73			N8	0.351923	72		N6	0.188156	0.00044415
19	12.9028		N10	9.14494e-05	71			N9	0.00973008	73		N7	0.80478	0.00500181
19	14.2345		N11	0.000342091	49			N10	0.053044	71		N8	0.351923	4.51995e-05
19	33.3299		N12	0.00329997	49			N11	0.742262	49		N9	0.00973008	2.08923e-05
19	21.5512		N13	0.000599757	69			N12	0.812252	49		N10	0.053044	9.14494e-05
19	20.2978		N14	1.66976e-05	70			N13	0.329116	69		N11	0.742262	0.000342091
19	16.0398		N20	0.000346066	43			N14	0.0898295	70		N12	0.812252	0.00329997
19	9.526		N21	0.0020455	32			N20	0.219658	43		N13	0.329116	0.000599757
19	14.5202		N22	0.000204823	54			N21	0.575678	32		N14	0.0898295	1.66976e-05
19	1.80354		N23	0.000262269	65			N22	0.162292	54		N20	0.219658	0.000346066
19	2.05391							N23	0.0342758	65		N21	0.575678	0.0020455
19	15.9625											N22	0.162292	0.000204823
19	0.02448											N23	0.0342758	0.000262269
19	4.42853
19	2.08304
19	8.68653
19	1.98424
19	18.5795
19	2.14388
19	7.88325
19	23.3396
19	22.889
19	0.04585
19	0.00382
20	1.47536
20	0.0042
20	2.07441
20	2.24439
20	1.34026
20	0.00255
20	6.47898
20	0.00061
20	0.66494
20	16.1537
20	11.4387
20	0.42459
20	0.0152
20	9.05841
20	8.06554
20	7.83412
20	15.3389
20	55.1422
20	9.41661
20	4.54057
20	11.8803
20	14.1141
20	6.59649
20	0.00467
20	2.5722
20	14.0439
20	26.7372
20	7.31829
20	0.01057
20	25.5077
20	9.89705
20	14.4276
20	0.94714
20	17.9703
20	0.00482
20	14.9072
20	4.12911
20	2.20223
20	3.99662
20	10.5624
20	10.9094
20	10.7411
20	6.34505
20	2.02024
20	2.01381
20	2.84764
20	0.30768
21	0.12261
21	0.09973
21	2.41939
21	0.00643
21	1.91207
21	14.1047
21	2.12844
21	1.89786
21	0.00058
21	3.31145
21	4.62143
21	7.04294
21	0.52269
21	15.4993
21	14.3128
21	5.15006
21	24.2433
21	0.00625
21	4.30025
21	1.68397
21	1.36241
21	22.1179
21	2.81276
21	22.9507
21	5.93879
21	7.49907
21	2.56138
21	2.83282
21	7.79169
21	0.0236
21	1.80037
21	6.74549
21	12.6356
21	4.92659
21	13.2534
21	3.0581
21	22.0743
21	4.86208
21	0.00539
21	4.94259
21	5.37583
21	12.4537
21	8.61863
21	9.88439
21	4.54494
21	14.4767
21	0.16957
21	0.02016
21	1.07705
21	28.3454
21	9.02913
21	12.4211
21	8.79146
21	9.84228
21	13.5756
21	15.0989
21	0.00024
21	12.9218
21	7.27444
21	4.14529
21	6.31242
21	1.55504
21	3.49173
21	36.0786
21	9.48553
21	4.08612
22	1.52183
22	0.39778
22	0.18016
22	0.29044
22	0.88617
22	0.33046
22	0.48446
22	0.88382
22	0.14335
22	19.5924
22	6.52184
22	25.5977
22	5.72253
22	4.73751
22	8.91566
22	8.15342
22	11.5358
22	6.23718
22	9.00049
22	3.00932
22	0.0049
22	11.0736
22	5.48332
22	11.744
22	28.5759
22	5.67794
22	13.0355
22	16.9699
22	40.3936
22	29.958
22	14.8925
22	6.29611
22	15.8654
22	9.74122
22	3.4675
22	0.50167
22	15.45
22	6.70167
22	4.70426
22	21.5804
22	14.7864
22	5.51603
22	19.5563
22	5.43939
22	8.0316
22	6.31082
22	17.4233
22	0.01338
22	1.56291
22	8.23397
22	2.21346
22	3.25254
22	9.81149
22	6.49561
22	4.05394
22.4	4.89286
22.4	8.01492
22.4	8.572
22.4	0.03517
22.8	8.66958
22.8	3.68022
22.8	2.44937
22.8	4.85783
23	0.06015
23	2.94609
23	0.06132
23	0.08286
23	0.2197
23	0.00778
23	0.02933
23	0.94999
23	0.01388
23	0.19734
23	0.06439
23	0.00567
23	0.02022
23	7.84077
23	0.0538
23	0.68762
23	4.9283
23	2.46446
23	0.20197
23	1.99711
23	0.01431
23	0.51679
23	0.7677
23	4.5547
23	0.31828
23	0.00098
23	0.04962
23	0.14383
23	0.01492
23	6.80389
23	10.0111
23	1.0063
23	0.00545
23	4.55139
23	0.203
23	0.00549
23	2.4858
23	16.3055
23	20.4036
23	1.93681
23	17.9486
23	5.97501
23	6.27532
23	14.6933
23	4.9829
23	22.7796
23	5.67967
23	8.51341
23	3.45265
23	3.64441
23	0.00433
23	0.00047
23	6.95466
23	0.00679
23	5.05884
23	0.00908
23	23.4932
23	2.73355
23	13.5508
23	5.60667
23	0.00097
23	20.9281
23	10.5596
23	7.75389
23	10.2805
23	4.88112
23	1.07323
23	9.89662
23	4.08933
23	0.00204
23	3.99168
23	3.21587
23	6.76258
23	0.44748
23	15.0007
23	3.89161
24	0.79441
24	0.18438
24	0.09561
24	0.35585
24	0.67025
24	0.30371
24	0.1797
24	0.01628
24	0.00156
24	1.07496
24	14.8758
24	6.75641
24	0.33839
24	0.00248
24	0.00513
24	0.00057
24	13.6778
24	3.80482
24	0.00587
24	13.9885
24	9.84474
24	0.02295
24	1.5972
24	0.57768
24	1.71235
24	14.361
24	9.33659
24	7.21575
24	0.00394
24	13.9862
24	4.84364
24	3.2006
24	0.00435
24	0.0161
24	19.723
24	5.4979
24	4.22885
24	8.89667
24	24.4944
24	4.70686
24	16.9541
24	48.3885
24	4.48991
24	2.48676
24	0.01019
24	12.9688
24	20.9905
24	6.31928
24	4.79456
24	7.64677
24	0.00605
24	12.7459
24	3.97029
24	14.6862
24	16.1295
24	15.3864
24	25.4131
25	0.05367
25	0.11918
25	1.08695
25	0.04423
25	0.1598
25	0.12456
25	0.04918
25	0.00255
25	4.00527
25	0.0185
25	0.21514
25	0.07528
25	0.05449
25	0.96004
25	5.38188
25	0.52479
25	0.02681
25	2.16825
25	0.86918
25	0.43738
25	0.14976
25	0.00212
25	0.17357
25	0.33192
25	8.82892
25	0.0068
25	0.00386
25	9.58795
25	17.6111
25	8.36248
25	0.00148
25	8.94425
25	10.8775
25	14.6409
25	4.38249
25	0.00431
25	9.89051
25	10.1205
25	7.07835
25	30.4464
25	2.03609
25	4.85219
25	3.54358
25	0.00697
25	12.9582
25	3.81387
25	0.00722
25	3.49971
25	3.39497
25	3.5337
25	20.1049
25	0.03542
25.7	0.77442
26	0.27521
26	1.55797
26	2.32142
26	0.17574
26	0.14797
26	6.27809
26	5.07746
26	0.42239
26	0.71065
26	0.07445
26	0.01756
26	0.16983
26	1.84629
26	0.02943
26	0.00612
26	0.9005
26	0.04244
26	0.00214
26	4.64113
26	4.20984
26	4.52316
26	0.00782
26	0.06882
26	0.00204
26	5.79062
26	0.00123
26	6.98232
26	6.03538
26	0.90027
26	0.0108
26	2.59784
26	30.6468
26	16.6334
26	4.00727
26	18.7555
26	0.00248
26	13.5171
26	0.01098
26	23.3879
26	11.253
26	0.01163
26	0.00555
26	31.4267
26	2.26842
26	0.95627
26.8	0.00163
26.8	0.00282
26.8	6.64223
26.8	7.96391
26.8	0.1023
26.8	0.92468
27	0.07323
27	0.16936
27	1.07156
27	1.71626
27	0.36137
27	0.36612
27	2.9349
27	5.93521
27	11.5736
27	0.01084
27	4.09133
27	6.0402
27	9.17838
27	13.3436
27	0.12914
27	1.29776
27	9.5607
27	23.7112
27	4.28423
27	0.64034
27	16.5217
27	6.11949
27	7.89263
27	0.00449
27	0.00214
28	0.1109
28	0.0751
28	0.06218
28	1.16099
28	0.03279
28	0.01331
28	0.02699
28	1.92893
28	0.13401
28	0.37449
28	0.01346
28	0.11684
28	1.20709
28	7.4322
28	0.11027
28	3.46572
28	5.22217
28	0.00046
28	15.1442
28	6.51811
28	1.50951
28	5.65483
28	0.00524
28	0.89191
28	10.1031
28	42.8861
28	0.00269
29	0.14965
29	0.00785
29	3.01907
29	0.02709
29	2.63502
29	0.20374
29	0.00555
29	0.34483
29	1.30554
29	20.3259
29	9.83518
29	14.9168
29	0.00084
29	0.0017
29	0.00672
30	4.43827
30	0.31633
30	0.73108
30	0.3766
30	3.28732
30	11.0299
30	0.16641
30	13.6148
30	9.91755
30	3.73729
30	8.62673
30	0.00385
30	0.00091
30.3	1.8653
30.3	0.40165
30.3	0.13009
30.3	0.47525
31	0.25352
31	0.02488
31	0.01935
31	0.00877
31	2.10854
31	0.00346
31.8	1.12458
31.8	0.72391
31.8	3.70185
31.8	2.97133
32	0.08221
32	1.64685
32	0.01229
32	6.51517
32	2.89357
32	13.205
32	0.00793
32.4	0.00326
33	0.07204
33	0.14455
33	6.46842
33	0.00537
33	27.7668
33	9.08007
33	0.00814
33	30.659
33	0.00508
33	0.03332
33.9	18.6791
34	0.76897
34	0.29774
34	2.36825
34	8.25475
34	0.00072
35	0.531
36	2.71633
36	15.63
36	0.00539
36	0.05816
37	1.59978
37	21.552
37.6	0.83937
38	70.7628
38	0.00191
38	0.00263
38.1	0.00212
38.1	0.00157
38.1	0.0012
39	0.00195
39	2.5785
39	20.8104
39.8	1.12588
39.8	1.141
40	0.04057
40	0.38478
40	0.43722
40.8	0.56491
40.8	0.03416
40.8	4.73225
40.8	0.85173
41	0.0294
41.5	0.26572
41.5	1.70342
41.5	0.66959
41.5	1.8681
42	0.00567
42	0.01533
42	2.01635
42.1	3.83882
42.1	1.50935
42.1	0.65958
42.1	0.06214
42.8	0.00147
43	2.49018
43	0.44841
43	9.74724
43	7.05175
43	1.16122
43	1.39983
44	9.21715
44	42.4925
44.4	0.00236
44.9	1.18038
44.9	0.16211
44.9	3.76689
45	0.0938
45	2.17717
45.1	2.70394
45.1	0.08089
45.4	0.00133
45.9	0.67273
45.9	1.4168
45.9	0.64088
45.9	0.00412
46	0.00256
46	0.17327
46	0.08068
46	0.00912
46.2	0.4344
46.2	0.87003
46.2	1.56243
46.2	4.3804
46.3	2.90465
46.3	0.08163
46.3	0.90366
46.3	0.86578
47	1.63524
47	13.7227
47	1.39126
47.3	0.00203
47.5	0.00259
47.8	0.79999
47.9	0.1119
48	2.52585
48	0.0053
48	5.80047
48	0.00425
48	19.6312
48.1	1.04435
48.1	0.41852
48.1	0.74111
48.1	1.10993
48.4	2.63342
48.4	1.38349
48.4	3.36593
48.4	1.38316
48.5	0.52857
48.5	1.74539
48.5	0.46924
48.5	1.66696
48.5	0.00076
49	5.74129
49	5.92041
49	0.00065
49.2	0.29883
49.7	0.47201
49.7	0.11182
49.7	0.06957
49.7	0.05099
49.9	29.6559
50	10.4602
50	0.04899
50	0.03987
50	11.7063
50	0.01946
50	4.0883
50	7.34734
50	6.78362
50	1.51648
50.4	1.4512
50.4	1.55102
50.4	2.50518
50.4	0.35385
50.5	5.7979
50.5	4.20355
50.5	0.39199
50.5	1.43534
50.5	0.12349
50.5	0.17602
50.5	0.0246
50.5	0.26443
50.6	0.30028
50.7	2.80313
50.7	0.0722
50.7	2.00962
50.7	0.25127
50.9	0.00063
51	0.76602
51	5.94981
51.9	0.33164
51.9	0.71438
51.9	0.08954
51.9	0.25816
52	1.21913
52	14.5838
52	0.0528
52	5.33339
52	0.75229
52	1.43832
52	0.94427
52	0.01071
52	0.0022
52	0.00046
52	7.52094
52	0.88485
52	20.0259
52	6.17043
52.2	1.13177
52.2	1.12508
52.2	0.95689
52.2	3.49858
52.7	0.28937
52.7	0.00322
53	0.92696
53	3.63303
53	0.61068
53	0.53215
53	0.00335
53	3.33545
53.1	0.00022
53.1	0.00206
53.6	11.1529
53.6	0.25983
53.6	0.076
53.6	0.36161
53.7	0.07467
53.7	0.39839
53.9	0.01407
53.9	0.12545
53.9	2.23779
53.9	1.44964
54	1.15618
54	0.57035
54	0.00953
54	3.08605
54	0.65116
54	0.12767
54	1.78086
54	1.5053
54	0.0367
54	7.5566
54	7.26768
54	10.2197
54	0.00906
54.1	0.46527
54.9	0.00057
54.9	0.00082
54.9	0.01744
55	3.44543
55	0.01586
55	3.55489
55	0.12547
55	2.05541
55	0.57178
55	9.52386
55	0.13375
55.1	0.00061
55.2	0.00208
55.4	5.8475
55.4	0.93067
55.4	1.54929
55.4	0.29793
55.5	2.17431
55.7	0.02264
55.8	0.13385
56	0.0027
56	0.17158
56	5.58201
56	9.33075
56	0.52519
56	0.04805
56	0.56516
56	19.863
56	2.36515
56.1	0.04018
56.6	0.00244
57	8.742
57	0.82716
57	3.64207
57	0.0011
57	2.03425
57	1.77805
57	0.85577
57	0.56522
57	0.50162
57	7.36859
57	6.83188
57.2	0.00075
57.3	0.00297
57.8	0.29789
58	8.96158
58	0.7949
58	5.8881
58	0.00048
58	0.16658
58	0.00278
58	9.94619
58	11.3456
58	9.3528
58.6	1.64488
58.6	0.17893
58.6	3.1026
58.6	1.41936
58.6	0.00662
58.8	7.79596
58.8	3.74855
58.8	11.2677
58.8	0.16825
59	0.00506
59	25.7666
59	2.33787
59	0.00843
59	0.36792
59	8.06792
59	0.00346
59.1	0.84665
59.1	0.02147
59.1	1.20059
59.1	1.14308
59.6	0.0005
60	0.54846
60	0.32724
60	0.02517
60	0.82839
60	0.04464
60	10.9488
60	8.87456
60	0.71152
60.4	7.03744
60.7	0.03431
60.9	1.00342
60.9	0.38245
60.9	0.3551
61	0.27096
61	0.01675
61	0.14586
61	0.05077
61	0.00037
61	3.29409
61	0.13069
61	0.07157
61	6.02571
61	2.04766
61	11.6608
61.6	0.85106
61.7	4.62262
61.9	0.06413
62	0.6722
62	1.38652
62	0.03656
62	0.00105
62	0.18134
62	0.00749
62	0.00032
62	0.00063
62	4.58584
62	0.12269
62	6.34416
62	4.95039
62.4	0.00243
63	0.43987
63	1.5706
63	5.15265
63	11.1384
63	1.83401
63	0.42474
63	22.9759
63	0.02531
63.1	0.0005
63.5	8.9971
63.5	0.28911
63.5	5.32251
63.5	2.64
63.9	0.17725
63.9	0.07313
63.9	0.17384
63.9	0.50004
64	0.38931
64	5.80673
64	5.00872
64	7.81264
64	0.00049
64.1	5.85629
64.1	4.55888
64.1	1.29463
64.1	6.19013
64.6	0.00106
64.8	0.0065
64.9	1.54407
64.9	2.76489
65	3.98095
65	0.07219
65	0.47996
65	0.84045
65	10.1942
65	2.72558
65	2.90903
65	2.50436
65.1	11.3018
65.1	30.1689
65.1	0.41742
65.1	1.45502
65.1	0.01375
65.3	18.7246
65.4	0.73711
65.4	2.06823
65.4	0.54061
65.4	0.56674
65.7	0.07746
65.8	0.00049
66	22.523
66	0.00092
66	4.12681
66	1.10267
66	0.91499
66.2	0.00561
66.3	0.75748
67	0.08363
67	6.60063
67	8.2166
67.3	1.36488
67.7	0.00275
68	0.0108
68	0.00377
68	1.84201
68	0.0065
68	23.6489
68.1	7.983
68.1	0.46035
69	0.2663
69	0.0036
69	0.15078
69	5.91532
69	3.60768
69	0.00228
69	6.71586
70	3.18833
70	0.00227
70	12.0443
70	1.96787
70	0.45459
70	0.0028
70.3	0.00133
70.3	1.91483
70.5	11.6771
70.9	1.57541
71	0.07746
72	0.13298
72	0.00111
72	5.34462
74	0.00142
75	0.01548
75	0.01019
75.8	0.01174
75.9	0.20513
76.9	0.00558
77	1.48431
77.5	0.00507
79	1.31369
79.5	0.01034
80.2	0.00065
81.3	0.04991
82.1	0.01729
82.6	0.00351
84	0.00042
107	3.63691

## Sheet: Fig.2
	Figure 2. Heated-inactivated B. adolescentis alleviated colon senescence phenotype by improving the intestinal barrier and restoring ISCs in G3 Terc -/- mice.
	Fig.2b
	Intestial length																Mean		Adjusted P Value
	WT +PBS	41.0205	40.2259	43.6248	40.6112	34.9643	40.8614										40.22	WT +PBS vs. G3+PBS	0.0414
	G3+PBS	36.0632	30.738	39.9963	37.7356	25.4612	35.32										34.22
	G3+B.a	40.7332	36.2437	38.2221	47.3913	39.4464	40.6112										40.44	G3+PBS vs. G3+B.a	0.0345
	Fig. 2d The mucosal height
	colonic epitheim depth																Mean		Adjusted P Value
	WT +PBS	517.36	597.227	523.01	369.132	320.801	420.621	409.733	318.593	370.493	607.036	491.577	678.095	428.069	515.203	518.567	472.4	WT +PBS vs. G3+PBS	<0.001
	G3+PBS	257.55	337.262	394.119	393.297	304.468	197.252	331.048	291.397	436.749	247.072	352.851	223.395	252.337	259.168	449.923	315.2
	G3+B.a	454.083	368.002	446.251	498.793	514.047	575.552	488.469	368.978	399.923	587.314	471.315	536.107	481.022	474.114	279.07	462.9	G3+PBS vs. G3+B.a	<0.001
*	Fig. 2e Relative mRNA levels of ZO-1 and Ocln genes
	ZO1																Mean		Adjusted P Value
	WT +PBS	0.695747	0.538214	0.756105	1.31636	2.14334	0.550236										1	WT +PBS vs. G3+PBS	0.002
	G3+PBS	0.170055	0.183328	0.206871	0.1951	0.171557	0.513921										0.2401
	G3+B.a	0.646158	0.497642	0.559753	0.710273	0.422257	0.652168										0.5814	G3+PBS vs. G3+B.a	0.028
	Ocln																Mean		Adjusted P Value
	WT +PBS	0.641148	0.690735	0.901261	1.30057	1.82688	0.639408										1	WT +PBS vs. G3+PBS	<0.001
	G3+PBS	0.114833	0.060896	0.1592	0.14876	0.15485	0.287951										0.1544
	G3+B.a	0.324489	0.514137	0.394084	0.293171	0.417573	0.30013										0.3739	G3+PBS vs. G3+B.a	0.03
	Fig. 2f Relative LPS levels in the fecal and serum samples
	LPS fecal																Mean		Adjusted P Value
	WT +PBS	0.928025	1.27809	0.9001	0.792387	0.972407	1.12899										1	WT+PBS vs. G3+PBS	<0.001
	G3+PBS	1.64412	1.64412	1.85356	1.314	1.5374	1.53291										1.588
	G3+B.a	1.29056	1.43667	1.40525	1.28408	1.23994	1.26388										1.32	G3+PBS vs. G3+B.a	0.02
	LPS serum																Mean		Adjusted P Value
	WT +PBS	1.12035	1.07075	0.869966	0.956655	0.957836	1.02445										1	WT+PBS vs. G3+PBS	<0.001
	G3+PBS	1.15625	1.15625	1.24412	1.25995	1.20917	1.22145										1.208
	G3+B.a	1.09626	1.11161	0.967993	1.05823	1.01547	1.08232										1.055	G3+PBS vs. G3+B.a	0.003
	Fig. 2g Relative mRNA levels of p53, p21 and Lgr5 gene
	p53																Mean		Adjusted P Value
	WT +PBS	1.77155	0.519433	1.80877	0.0710515	0.00363208	1.82557										1	WT+PBS vs. G3+PBS	<0.001
	G3+PBS	6.08396	10.6418	6.38643	5.72924	3.82381	3.82381										6.082
	G3+B.a	1.507	2.64208	0.955952	1.28789	2.12139	3.92224										2.073	G3+PBS vs. G3+B.a	0.002
	p21																Mean		Adjusted P Value
	WT +PBS	0.368458	1.73657	0.829073	0.0037983	1.62027	1.44183										1	WT+PBS vs. G3+PBS	<0.001
	G3+PBS	5.53879	5.84109	8.57163	9.98367	10.217	7.12507										7.88
	G3+B.a	8.77199	2.90708	5.73411	4.51973	2.96131	5.41228										5.051	G3+PBS vs. G3+B.a	0.04
	Lgr5																Mean		Adjusted P Value
	WT +PBS	0.806433	0.860329	1.19027	0.970159	0.773582	1.39922										1	WT+PBS vs. G3+PBS	<0.001
	G3+PBS	0.088161	0.040376	0.14355	0.021191	0.101037	0.155641										0.09166
	G3+B.a	0.153498	0.173094	0.179613	0.146228	0.244792	0.239754										0.1895	G3+PBS vs. G3+B.a	0.04
	Fig. 2h Immunoblot of p53, p21 and Lgr5 protein levels
																				`

## Sheet: Fig.3
	Fig. 3 B. adolescentis supplementation improves colonoids performance in vivo
	Fig. 3b Immunoblot of Lgr5 protein levels
										1
	Fig. 3f Size of colonoids was quantified and represented relative to untreated control
	Relative diameter of organoids													Adjusted P Value
		Young				Old+PBS				Old+B.a				Young vs. Old+PBS	Yong vs. Old+B.a	Old+PBS vs. Old+B.a
	D3	0.91287	1.06584	1.07105	0.950243	0.713261	0.940972	0.991961	0.924748	0.884769	1.07134	0.89317	0.851742	0.79		0.98
	D5	2.08967	2.08648	1.94713	2.01985	1.22315	1.94047	1.22431	1.32078	1.43492	1.44043	1.83849	2.01753	0.002		0.28
	D7	2.5222	2.40371	3.17085	3.24995	1.68523	2.0071	2.15919	2.00275	2.47382	2.34982	2.54567	2.40284	<0.001		0.02
	Relative number of crypt buds per enteroid													Adjusted P Value
		Young				Old+PBS				Old+B.a				Young vs. Old+PBS	Yong vs. Old+B.a	Old+PBS vs. Old+B.a
	D3	0.1	0.1	0.1	0	0	0.1	0	0	0	0	0.2	0	0.85		0.96
	D5	1	1.1	1	0.9	0.4	0.5	0.3	0.3	0.7	0.6	0.7	0.8	<0.001		0.004
	D7	2.1	2	2.6	2.1	0.9	1	1.2	1	1.8	1.5	1.8	1.6	<0.001		<0.001
	Fig. 3g Relative mRNA levels of Lgr5 gene
	Lgr5													Mean		P Value
	Young	0.921762	1.37155	0.70669										1	3M+PBS vs. 12M+PBS	0.03
	Old+PBS	0.231512	0.336223	0.415375										0.3277
	Old+B.a	0.802449	0.683401	0.776905										0.7543	12M+PBS vs. 12M+B.a	0.003

## Sheet: Fig.4
		Fig. 4 Heated-inactivated B. adolescentis increased the proliferation of colonoids in vitro
	Fig. 4c Relative size of colonoids quantified on day 3, 5 and 7 and represented relative to PBS treated group (n = 3 wells per group)
	Relative diameter of organoids							Adjusted P Value
		PBS			B.a			Mean of PBS	Mean of B.a	Adjusted P Value
	D3	1.01445	0.937453	1.04809	1.08248	1.08697	1.02342	1	1.064	0.59
	D5	1.21405	1.23723	1.13735	1.33516	1.39048	1.37553	1.196	1.367	0.01
	D7	1.25891	1.35235	1.34488	1.67904	1.4929	1.54149	1.319	1.571	<0.001
	Relative number of crypt buds per enteroid							Adjusted P Value
		PBS			B.a			Mean of PBS	Mean of B.a	Adjusted P Value
	D3	0	0	3	0.7	1.65454	0	1	0.7848	>0.99
	D5	7.95455	7.95455	7.57273	13.1273	12.1182	13.1273	7.827	12.79	0.003
	D7	4.54545	9.09091	5.04545	13.6364	13.6364	11.5182	6.227	12.93	<0.001
	Fig. 4d The mean density of EdU-positive cells in each group
														P Value
		PBS						B.a						Mean of PBS	Mean of B.a	P Value
	EDU/DAPI	18.69	18.69	21.84	7.591	18.14	29.63	34.71	26.0274	30.5	27.03	39.16	22.94	19.1	30.06	0.02
	Fig. 4e Relative expression of Lgr5 gene in PBS and B.a treated group
														P Value
		PBS						B.a						Mean of PBS	Mean of B.a	P Value
	lgr5	1.13208	0.867923	0.957369	0.987701	1.05493		1.21333	1.39053	1.16243	1.13457	1.04041		1	1.188	0.03
	Fig. 4f Representative images of Lgr5 staining (green) and DAPI staining (blue) in colonoids
																P Value
		PBS							B.a							Mean of PBS	Mean of B.a	P Value
	lgr5 percents	0.814445	1.0434	0.977267	0.86816	0.831903	1.56477	0.900053	2.55009	2.63335	2.55714	1.98777	2.69546	2.58232	2.43058	1	2.491	<0.001

## Sheet: Fig.5
	Fig. 5 Wnt/β-catenin pathway involved heated-inactivated in B. adolescentis induced ISCs proliferation
	Fig. 5a Heatmap visualization of a series of Wnt/β-catenin and Notch pathway genes in PBS and B. adolescentis treated colonoids
		N-1	N-2	N-3	N-4	N-5	N-6	N-7	N-8	N-9	N-10	B-1	B-2	B-3	B-4	B-5	B-6	B-7	B-8	B-9	B-10		P value
	wnt	0.436168	0.768236	1.00205	1.44355	1.35	1.00712	0.612834	1.02591	1.41772	0.936424	1.02311	1.10162	1.90918	1.10672	1.63916	1.58034	1.54068	2.74201	1.59501	2.11927	c-Myc	0.005
		0.163948	0.844582	1.79997	1.17662	1.01488	1.23127	0.566501	1.48468	0.94725	0.770296	0.640813	0.354284	2.76634	1.25235	1.02905	2.06597	1.46086	1.41436	1.1689	2.11915	cyclinD1	0.02
		0.188002	0.469921	1.70191	1.33838	1.30178	1.20509	1.24184	1.03944	1.04305	0.470569	0.412888	0.29569	2.45177	0.991137	1.02372	1.1218	1.19954	1.14537	0.872048	1.15868	axin2	0.78
	notch	0.360763	0.582013	1.58644	1.34641	1.12437	1.36994	1.06003	1.08984	0.714883	0.765308	0.418255	0.340515	1.10251	0.676325	1.62352	1.61043	0.927088	0.801502	0.755644	1.3955	Notch1	0.86
		0.469066	0.82618	1.48919	1.31148	0.904084	1.62554	1.20379	0.895596	0.560941	0.714128	0.742877	0.5604	0.806378	0.778011	1.00546	1.03593	1.02403	0.897668	0.884287	1.54498	Dll1	0.63
		0.179764	0.505521	1.66153	1.34958	1.30361	1.93277	0.862941	1.3293	0.501968	0.373022	0.457711	0.50145	1.6311	0.896584	1.50439	1.53759	0.577944	0.991259	0.794986	2.19467	Dll4	0.68
		0.390118	0.813369	1.40963	1.41289	0.973993	1.15898	0.955632	0.916703	0.967853	1.00083	0.633749	0.608635	1.88598	0.741567	1.19913	1.58871	1.32672	1.08262	1.07142	1.42194	Jag1	0.35
	Fig. 5b Relative mRNA levels of Cyclin D1 and c-Myc
																						P Value
		PBS										B.a										Mean of PBS	Mean of B.a	Adjusted P Value
	cmyc	0.436	0.768	1.002	1.444	1.35	1.007	0.613	1.026	1.418	0.936	1.023	1.102	1.909	1.107	1.639	1.58	1.541	2.742	1.595	2.119	1	1.636	0.005
	cyclinD1	0.163948	0.844582	1.79997	1.17662	1.01488	1.23127	0.566501	1.48468	0.94725	0.770296	1.38776	1.35022	2.76634	1.25235	1.02905	2.06597	1.46086	1.41436	1.1689	2.11915	1	1.601	0.02
	Fig. 4d mmunoblot of Cyclin D1, c-Myc and active β-catenin
																			PBS			B.a			P value
																		Lgr5	1.13068	0.895515	0.97381	1.8493	2.4237	1.39157	0.01
																		c-Myc	0.501867	0.81665	1.68148	3.37151	3.16445	4.04029	<0.001
																		Clylin D1	1.27349	0.593499	1.13301	2.98989	2.87	2.76	<0.001
																		Active β-Catenin	0.8	0.9	1.3	3.2	2.6	2.4	<0.001
	Fig. 5e The expression of Lgr5 and Wnt/β-catenin target genes
	c-myc																Mean		Adjusted P Value
	WT +PBS	1.75382	0.483135	1.54453	0.596185	0.604507	1.01783										1	WT +PBS vs. G3+PBS	<0.001
	G3+PBS	0.219227	0.317281	0.227746	0.234149	0.151301	0.113479										0.2105
	G3+B.a	0.513048	0.710627	0.570579	0.31875	0.696003	0.360273										0.5282	G3+PBS vs. G3+B.a	0.002
	cyclinD1																Mean		Adjusted P Value
	WT +PBS	1.09183	1.33183	0.926639	0.909668	0.897145	0.842888										1	WT +PBS vs. G3+PBS	0.02
	G3+PBS	0.457998	1.15408	0.782816	0.412771	0.49087	0.417567										0.6194
	G3+B.a	0.959317	1.13819	1.05952	1.09689	0.732083	0.840943										0.9712	G3+PBS vs. G3+B.a	0.04
	Axin2																Mean		Adjusted P Value
	WT +PBS	1.04995	1.00718	0.897292	1.29862	0.765062	0.981901										1	WT +PBS vs. G3+PBS	<0.001
	G3+PBS	0.255899	0.350378	0.269866	0.381648	0.273633	0.56919										0.3501
	G3+B.a	0.477453	0.553626	0.375525	0.337661	0.43037	0.723793										0.4831	G3+PBS vs. G3+B.a	0.34
	Fig. 5f The immunoblot of Lgr5 and Wnt/β-catenin target genes

## Sheet: Fig.6
	Fig. 6 Wnt/β-catenin pathway involved in B. adolescentis induced ISCs proliferation
	Fig. 6b size of colonoids quantified from PBS, B.a and IWR+B.a group
		Relative diameter of organoids			Mean		Adjusted P Value		Relative number of crypt buds per enteroid			Mean		Adjusted P Value
	PBS	1.0436	0.984854	0.971562	1	NC vs. BA	0.007		0.9375	0.9375	1.125	1	NC vs. BA	0.005
	B.a	1.4417	1.39637	1.80043	1.546				4.125	2.625	4.875	3.875
	IWR+B.a	1.1453	1.04331	1.20906	1.133	BA vs. IWR+BA	0.02		1.5	1.6875	1.875	1.688	BA vs. IWR+BA	0.02
	Fig. 6c The expression of Lgr5 and Wnt/β-catenin target genes
	Lgr5							Mean		Adjusted P Value
	PBS	1.34463	0.800445	0.854927				1	PBS vs.B.a	0.003
	B.a	4.06205	3.17232	5.17733				4.137
	IWR+B.a	0.672314	1.02139	1.7559				1.15	B.a vs. IWR+B.a	0.004
	cmyc							Mean		Adjusted P Value
	PBS	1.16573	0.865275	0.968997				1	PBS vs.B.a	0.002
	B.a	1.52756	1.76896	1.58143				1.626
	IWR+B.a	0.734362	0.883456	0.89063				0.8361	B.a vs. IWR+B.a	<0.001
	CyclinD1							Mean		Adjusted P Value
	PBS	0.938239	0.938239	1.12352				1	PBS vs.B.a	0.02
	B.a	2.7095	2.4111	1.85064				2.324
	IWR+B.a	1.21336	0.659298	0.05475				0.6425	B.a vs. IWR+B.a	0.007
	Fig. 6c The immunoblot of Lgr5 and Wnt/β-catenin target genes
	Fig. 6f Wnt/β-catenin pathway involved in B. adolescentis-induced ISCs proliferation
														Adjusted P Value
		PBS				B.a				B.a+XAV				PBS vs. B.a		B.a+PBS vs. B.a+XAV
	Relative diameter of organoids	0.783776	0.990718	1.22551		1.76642	2.08952	1.75621		1.17344	1.51318	1.23737		0.004		0.03
	Relative number of crypt buds per enteroid	0.9208	1.0099	1.0693		2.198	1.9307	2.3168		1.1881	1.3663	1.48515		<0.001		0.001
	Fig. 6g Plasma FITC-dextran concentration in the serum
	FITC													Mean		Adjusted P Value
	PBS	49.3455	39.4752	57.7854	45.0149	43.1942	45.1768	39.3976	41.8376					45.15	PBS vs. B.a	0.01
	B.a	31.7566	42.9525	32.5311	35.1676	38.2072	34.7154	38.588	40.2654					36.77
	B.a+XAV	38.3909	39.8674	44.4323	53.5452	38.027	45.6391	50.0854	48.2931					44.79	B.a vs. B.a+XAV	0.02
	Fig. 6h Relative LPS levels in the fecal and serum samples
	fecal LPS													Mean		Adjusted P Value
	PBS	0.960714	0.973043	0.869417	0.909294	1.17505	1.02053	1.18318	0.908769					1	PBS vs. B.a	<0.001
	B.a	0.513412	0.676854	0.720141	0.843707	0.836623	0.632781	0.509215	0.528103					0.6576
	B.a+XAV	0.82167	0.930543	0.804224	0.816816	0.810389	0.905096	0.925034	0.76802					0.8477	B.a vs. B.a+XAV	0.007
	SerumLPS													Mean		Adjusted P Value
	PBS	1.02896	0.88706	0.839074	0.831534	0.816455	1.22297	1.27232	1.10163					1	PBS vs. B.a	0.002
	B.a	0.696485	0.433932	0.539502	1.06016	0.47095	0.762983	0.479864	0.657413					0.6377
	B.a+XAV	0.845244	1.20514	0.747899	0.888773	0.959728	1.06358	0.909339	0.907285					0.9409	B.a vs. B.a+XAV	0.008
\	Fig. 6i Heatmap visualization of a series of (c-Myc, Cyclin D1, Lgr5, Ocln, ZO-1) genes																									Adjusted P Value
		PBS-1	PBS-2	PBS-3	PBS-4	PBS-5	PBS-6	PBS-7	PBS-8	B.a-1	B.a-2	B.a-3	B.a-4	B.a-5	B.a-6	B.a-7	B.a-8	B.a+XAV-1	B.a+XAV-2	B.a+XAV-3	B.a+XAV-4	B.a+XAV-5	B.a+XAV-6	B.a+XAV-7	B.a+XAV-8	PBS vs. B.a	B.a vs. B.a+XAV
	c-Myc	1.3475	0.594841	1.12898	0.995448	1.31108	1.05615	0.594841	0.971168	2.76783	1.37178	3.16844	3.0349	0.776935	1.76024	3.48407	2.10015	1.54173	1.23824	0.764795	0.776935	1.04401	2.48862	1.42033	1.12898	0.002	0.02
	cyclinD1	1.19445	0.499337	0.984615	0.905655	1.92713	0.781688	0.889362	0.817769	4.68398	2.07206	2.13525	1.9333	5.93563	2.0913	3.33511	2.56283	1.81219	1.32049	0.633347	1.68693	1.76671	2.62273	1.79967	1.43502	<0.001	0.01
	lgr5	1.15951	0.723723	0.382937	1.54062	1.23415	0.984079	0.986353	0.988635	2.05648	2.66385	2.82225	1.31055	1.72929	1.24849	1.7373	1.54062	1.69762	0.512934	1.74938	0.516502	1.56574	0.986353	0.972774	0.527354	0.005	0.01
	Ocln	0.361702	1.06809	1.5234	1.68936	0.53617	1.8234	0.821277	0.176596	2.57872	1.4766	1.59362	2.54255	2.24043	1.74468	1.25106	2.04681	1.60213	1.34043	1.11915	1.16809	1.25745	1.37234	1.10213	1.10851	0.002	0.02
	ZO1	0.762078	1.40383	0.658159	1.3856	0.526892	0.674567	1.31632	1.27256	1.25068	1.29262	2.88241	1.69371	1.69371	1.86144	1.02826	0.995442	0.938924	1.11577	1.45488	1.62443	0.887876	1.14312	1.22516	1.26527	0.04	0.22

## Sheet: Fig.7
	Fig. 7 Paneth-like cells were involved in ISC- promoted regulation of B. adolescentis
	Fig. 7a Heatmap visualization of a series of Wnt family genes
		NC1	NC2	NC3	NC4	NC5	NC6	B.a1	B.a2	B.a3	B.a4	B.a5	B.a6	P value
	wnt1	1.32863	0.601489	1.13546	0.993054	0.569045	1.37232	7.32729	4.40745	8.39742	4.69116	8.63349	9.02095	<0.001
	wnt3	0.521084	0.942042	1.99175	0.803158	0.918356	0.823614	1.70106	1.37807	2.57312	2.41163	3.6928	1.48573	0.03
	wnt3a	0.438781	0.273503	1.29987	1.44104	0.711695	1.83511	7.70513	4.87011	7.17577	10.4696	12.8223	19.8216	0.002
	wnt5	1.32773	1.31092	0.890756	0.739496	0.621849	1.10924	2.01681	2.01681	3.02521	2.01681	3.02521	1.34454	0.002
	wnt11	0.736994	0.699835	1.81462	0.972337	0.436003	1.34021	0.807597	0.717176	0.803881	0.304707	2.64327	0.483072	0.92
																				Adjusted P Value
		WT-1	WT-2	WT-3	WT-4	WT-5	WT-6	PBS-1	PBS-2	PBS-3	PBS-4	PBS-5	PBS-6	B.a-1	B.a-2	B.a-3	B.a-4	B.a-5	B.a-6	WT vs. PBS	PBS vs. B.a
	wnt1	1.57047	0.627037	1.0326	0.963567	0.934803	0.871524	0.1093	0.186961	0.0575264	0.02186	0.063279	0.19559	0.606903	0.3279	0.287632	0.641419	0.325024	0.552253	<0.001	0.03
	wnt3	0.447458	0.606102	0.451525	1.29763	1.64746	1.54983	0.264407	0.264407	0.138305	0.0894915	0.191186	0.382373	0.776949	0.471864	0.854237	0.382373	0.813559	0.439322	0.004	0.15
	wnt3a	0.837157	1.11019	1.46446	0.807822	0.929673	0.850696	0.092516	0.16698	0.137646	0.0722076	0.092516	0.133133	0.266266	0.415194	0.552839	0.230162	0.780745	0.311395	<0.001	0.01
	wnt5	1.8503	0.754491	0.745509	0.916168	0.646707	1.08683	0.296407	0.476048	0.431138	0.269461	0.170659	0.745509	0.233533	0.197605	0.179641	0.224551	0.188623	0.260479	0.0058	0.5122
	wnt11	2.08575	0.845115	1.67855	0.378207	0.274948	0.737422	0.0517282	0.126783	0.0435995	0.236595	0.131882	0.500187	0.74427	0.285958	0.0882089	0.16654	0.136218	0.116684	0.0182	0.9567
	Fig. 7f Western blot results of Lyz and Reg4
	Fig. 7i Relative mRNA levels of LYZ and REG4 gene in normal colon tissues from human (GTEx)
	LYZ		Mean of column Young	REG4		Mean of column Young
	Young	Old	10.25	6.131	3.913	5.864
	11.48	9.519	Mean of column Old	9.593	1.203	Mean of column Old
	12.21	8.946	8.802	1.371	2.402	2.71				Fig. 7j Correlation analysis of the expression of LYZ and REG4 with age in human colonic tissues
	14.4	7.344	P value	4.461	2.451	P value				r	-0.7031			Fig. 7k Correlation analysis of the expression of LYZ and REG4 with age in human colonic tissues
	9.675	9.908	<0.001	7.693	9.209	<0.001				p	4.2e-07			r	-0.3911
	11.34	10.83		7.751	6.84					sampleID	LYZ	age		p	0.013
	11.05	8.781		0	0					QN1	0.201195	39		sampleID	Reg4	age
	9.88	7.582		10.59	8.579					QN2	0.126161	44		QN1	0.143256	39
	13.6	11.65		2.582	0					QN3	0.308498	39		QN2	0.0654559	44
	9.68	8.983		11.02	0					QN4	0.358489	45		QN3	0.0771245	39
	10.35	6.127		5.937	0					QN5	0.0139042	65		QN4	0.204004	45
	11.23	8.696		3.879	0.9763					QN6	0.136156	45		QN5	0.00876923	65
	9.769	7.131		8.114	0					QN7	0.013697	55		QN6	0.0650037	45
	10.61	10.53		6.594	0					QN8	0.0342362	53		QN7	0.00418662	55
	10.76	7.962		10.59	3.636					QN9	0.442372	45		QN8	0.0201697	53
	9.334	7.694		7.446	7.183					QN10	0.137738	43		QN9	0.0938608	45
	10.95	8.632		7.478	3.406					QN11	0.329116	40		QN10	0.0723766	43
	12.91	7.849		0	1.909					QN13	0.0136338	67		QN11	0.0175385	40
	0	6.383		5.094	0					QN14	0.186425	54		QN13	0.000888299	67
	10.55	7.364		0	2.753					QN15	0.0248893	62		QN14	0.161171	54
	0	7.231		7.596	3.042					QN16	0.376747	40		QN15	0.00798588	62
	10.59	7.847		7.5	1.425					QN18	0.0384733	47		QN16	0.286181	40
	11.52	9.906		3.858	0					QN19	0.132127	61		QN18	0.0143779	47
	10.84	7.99		8.569	5.773					QN20	0.0440922	69		QN19	0.0551689	61
	9.121	11.08		2.538	5.446					QN21	0.0483614	67		QN20	0.00564035	69
	10.47	10.43		0	2.131					QN23	0.00624392	62		QN21	0.00104665	67
	8.875	8.404		8.66	0					QN24	0.268874	45		QN23	0.0338039	62
	10.35	8.549		5.529	0					QN26	0.440333	44		QN24	0.122995	45
	11.41	8.859		4.456	7.777					N1	0.130308	52		QN26	0.0336092	44
	10.37	13.06		1.195	2.169					N2	0.0108212	58		N1	0.000906964	52
	11.55	7.432		8.719	1.637					N3	0.0464987	50		N2	0.0167078	58
	9.763	7.087		8.373	8.387					N4	0.0638133	62		N3	0.00459198	50
	11.73	9.905		1.213	0					N5	0.109071	59		N4	0.015625	62
	9.626	7.527		0	0.9103					N6	0.0311779	63		N5	0.0133224	59
	10.19	6.766		0	2.436					N7	0.192999	39		N6	0.0584495	63
	10.27	7.332		7.067	1.296					N8	0.0484733	72		N7	0.0297699	39
	10.79	9.626		1.925	0					N9	0.040386	73		N8	0.00598956	72
	7.529	8.623		8.694	1.052					N10	0.00320973	71		N9	0.0101199	73
	10.04	8.398		7.639	1.903					N11	0.297989	49		N10	0.197055	71
	11.42	6.261		8.859	0					N12	0.0641088	49		N11	0.0154099	49
	11.34	7.147		13.28	1.26					N13	0.0158066	69		N12	0.0765918	49
	10.68	7.687		8.344	1.963					N14	0.0383845	70		N13	0.0100268	69
	8.973	11.12		10.05	0					N20	0.0542838	43		N14	0.0063604	70
	12.2	8.046		13.23	1.246					N21	0.289172	32		N20	0.0100036	43
	12.03	7.956		4.215	3.53					N22	0.0489233	54		N21	0.105599	32
	10.33	10.92		7.59	1.834					N23	0.00418662	65		N22	0.0106969	54
	11.31	8.965		7.291	2.618									N23	0.00653922	65
	12.27	9.041		3.397	0
	11.3	5.998		1.215	7.693
	5.542	10.92			1.104
		10.12			3.873
		10.32			8.819
		12.97			0
		10.16			2.7
		8.138			0.8647
		8.08			0
		6.964			1.995
		8.311			0
		6.534			0
		8.815			6.54
		10.99			0
		8.982			0
		7.696			2.349
		10.8			2.746
		8.844			9.431
		10.17			7.875
		8.212			4.989
		9.278			1.691
		6.323			9.602
		13.12			9.469
		10.85			0
		9.303			9.876
		8.555			8.318
		10.86			2.193
		7.386			0
		8.159			0
		8.542			2.262
		8.494			2.203
		10.59			5.49
		10.05			7.029
		11.78			0
		10.68			2.893
		10.73			2.698
		10.72			4.398
		8.01			0
		8.479			1.214
		8.906			0
		8.555			0
		7.733			1.289
		6.957			0
		0

## Sheet:  Fig. 8
	Fig. 8. Identification of crude active components in B. adolescentis
	Supplementary Fig. 8c Representative images in organoid-forming capacity and size of colonoids quantified
	Fig.8c
		Relative diameter of organoids
		NC	B.a	Supernatant	Precipitation			Adjusted P Value
		0.957271	1.43352	1.76072	1.14586			NC vs. B.a	<0.001
		0.952491	1.75072	1.95017	0.952491			NC vs. SQ	<0.001
		1.09024	1.94626	2.07358	1.09111			NC vs. CZ	0.65
	mean	1	1.71	1.928	1.063
		Relative number of crypt buds per enteroid						Adjusted P Value
		NC	B.a	Supernatant	Precipitation			NC vs. B.a	<0.001
		1.27059	2.36471	3.6706	1.6588			NC vs. SQ	<0.001
		0.952941	2.54118	3.2824	1.3765			NC vs. CZ	0.15
		0.776471	2.75294	3.07059	1.2353
	mean	1	2.553	3.341	1.424
	Supplementary Fig. 8d The expression of Lgr5 and Ascl2 genes
		lgr5
		NC	B.a	Supernatant	Precipitation			Adjusted P Value
		0.844898	1.70204	1.39592	0.930612			NC vs. B.a	0.02
		1.27347	1.5551	1.81224	0.979592			NC vs. SQ	0.01
		0.881633	1.89796	2.09388	0.881633			NC vs. CZ	0.98
	mean	1	1.718	1.767	0.9306
		Ascl						Adjusted P Value
		NC	B.a	Supernatant	Precipitation			NC vs. B.a	0.02
		0.62046	1.83792	2.84431	1.21258			NC vs. SQ	0.002
		1.2042	2.82466	2.4704	1.85499			NC vs. CZ	0.56
		1.17534	2.09663	3.35135	1.30261
	mean	1	2.253	2.889	1.457
	Supplementary Fig. 8f Representative images in colonoid-forming capacity and size of colonoids
		Relative diameter of organoids
		B.a	SPS	WPG	Lipids			Adjusted P Value
		0.959554	1.45688	0.781219	0.995194			CPS vs. Ba	0.003
		1.02036	1.52639	0.863789	0.899973			CPS vs. WGS	<0.001
		1.02009	1.48749	0.677564	0.609277			CPS vs. Lips	<0.001
	mean	1	1.49	0.7742	0.8348
		Relative number of crypt buds per enteroid						Adjusted P Value
		B.a	SPS	WPG	Lipids			CPS vs. Ba	0.003
		0.981481	1.37037	0.6481	0.7593			CPS vs. WGS	<0.001
		0.888889	1.35185	0.6481	0.8519			CPS vs. Lips	<0.001
		1.12963	1.59259	0.759259	0.7778
	mean	1	1.438	0.6852	0.7963
	Supplementary Fig. 8g The expression of Lgr5 and Ascl2 genes
		lgr5
		B.a	SPS	WPG	Lipids			Adjusted P Value
		0.76748	2.02539	1.13934	0.630631			CPS vs. Ba	<0.001
		0.953652	2.10167	0.820666	0.925434			CPS vs. WGS	0.002
		1.27887	2.09682	1.34245	0.731131			CPS vs. Lips	<0.001
	mean	1	2.075	1.101	0.7624
		ASCL2						Adjusted P Value
		B.a	SPS	WPG	Lipids			CPS vs. Ba	0.03
		0.931034	2.01724	1.52586	0.801724			CPS vs. WGS	0.18
		0.982759	2.17241	1.11207	2.30172			CPS vs. Lips	0.22
		1.08621	2.40517	1.60345	1.31897
	mean	1	2.198	1.414	1.474

## Sheet: Supplementary  Fig. 1 
	Supplementary Fig. 1 The association between aged colon and age-related B. adolescentis.
	Supplementary Fig.1a Relative expression of p21, p16, Lgr5 and Ocln gene
	p16					p21					lgr5					Ocln
	Young	Old	Mean of column Young	4.096		Young	Old	Mean of column Young	9.959		Young	Old	Mean of column Young	7.044		Young	Old	Mean of column Young	9.229
	4.14854	4.35767	Mean of column Old	4.293		9.95834	10.2678	Mean of column Old	10.16		6.86147	6.74901	Mean of column Old	6.817		9.40963	9.2418	Mean of column Old	9.143
	4.18197	4.12376	P value	0.04		9.84721	10.184	P value	0.01		6.77048	6.50151	P value	0.03		9.08159	9.05773	P value	0.08
	4.00144	4.06639				9.88076	9.70791				7.10551	6.98873				9.21646	9.14294
	4.22751	4.75141				9.85315	10.1281				6.70253	6.94619				9.21558	9.0404
	3.82478	4.009				10.1588	9.97529				7.16116	6.95123				9.38092	9.07363
	4.3061	4.26339				9.89997	10.4932				7.032	6.89103				9.14119	9.20157
	4.01625	4.5947				10.0198	10.1627				6.98704	6.56033				9.12919	9.22812
	4.09142	4.52774				10.0591	10.0999				6.96243	6.6554				9.2069	8.96169
	3.95643	4.31064				9.93624	10.2506				7.20754	7.23991				9.38262	9.25133
	4.13275	3.93028				9.83088	10.3541				7.41613	6.68607				9.13584	9.22583
	4.16678					10.106					7.27675					9.22202
	Supplementary Fig.1b FITC-dextran concentration in the serum
	FITC					Fecal LPS					Serum LPS
	Young	Old	Mean of column Young	13.76		Young	Old	Mean of column Young	1		Young	Old	Mean of column Young	1
	26.2579	49.3455	Mean of column Old	47.06		1.13476	1.43962	Mean of column Old	1.55		0.865237	1.36447	Mean of column Old	1.243
	8.15293	57.7854	P value	<0.001		0.725144	1.39822	P value	<0.001		0.946401	1.25651	P value	<0.001
	15.353	45.0149				1.07329	1.46221				0.924196	1.25651
	11.6192	43.1942				1.11657	1.63095				1.1294	1.21669
	3.79628	45.1768				0.774699	1.76832				1.05666	1.14165
	17.3618	41.8376				1.17554	1.59833				1.0781	1.22205
	Supplementary Fig.1c Relative mRNA levels of p21, p16, LGR5 and OCLN genes in normal colon tissues
	p16			p21	Kolmogorov-Smirnov test		lgr5			OCLN
	Young	Old	Mean of column Young	Young	Old	Mean of column Young	Young	Old	Mean of column Young	9.695	8.712	Mean of column Young
	3.671	6.565	4.194	11.03	11.41	11.88	7.135	5.556	6.038	11.33	6.388	8.82
	4.466	2.909	Mean of column Old	13.39	10.52	Mean of column Old	7.782	4.686	Mean of column Old	6.808	6.522	Mean of column Old
	5.102	4.291	5.371	15.81	10.82	12.18	4.325	3.459	4.226	6.206	0	7.919
	4.372	5.365	P value	13.31	12.64	P value Kolmogorov-Smirnov test	3.151	3.606	P value	10.53	8.852	P value
	4.927	5.015	<0.001	0	13.44	0.0272	9.016	7.734	<0.001	11.15	5.62	0.02
	5.103	4.921		11.84	11.35		8.211	8.771		7.32	5.631
	3.669	5.568		11.99	11.22		3.826	3.439		10.73	7.306
	4.158	4.597		12.27	13.41		8.329	7.554		7.313	11.51
	4.3	3.848		14.01	11.32		2.245	5.424		9.857	10.18
	4.057	6.663		14.49	10.38		6.925	2.929		9.797	7.766
	5.364	6.136		13.07	11.43		8.496	2.07		9.439	11.09
	3.406	5.568		11.33	11.59		6.943	4.414		10.47	7.255
	3.672	6.037		11.42	11.57		9.084	3.095		10.58	8.944
	4.132	5.421		14.17	11.11		7.846	1.848		10.63	8.974
	3.901	6.288		12.11	12.07		7.487	2.747		10.24	8.325
	5.471	6.861		12.99	11.54		8.256	6.968		10.67	7.286
	3.975	5.661		12.92	13.16		8.326	4.644		0	7.874
	0	5.869		11.92	11.5		0	2.483		7.677	8.046
	4.456	5.54		0	14.47		3.52	3.829		0	8.758
	0	5.312		13.35	14.42		0	1.284		11.24	8.572
	4.266	7.073		0	12.19		6.865	1.771		11.16	7.379
	4.756	4.889		12.67	12.49		7.448	4.287		8.421	6.829
	4.498	5.219		12.54	12.25		7.184	2.329		8.165	7.396
	3.916	3.982		13.25	12.22		10.17	9.604		7.866	8.874
	4.256	5.122		12.46	13.06		4.09	3.886		6.169	7.676
	4.027	4.688		15.29	11.15		3.757	3.617		10.2	6.241
	3.658	5.782		10.95	10.42		7.386	4.499		9.224	10.92
	4.486	4.347		12.18	11.74		6.149	1.84		6.888	7.75
	5.018	3.276		13.21	12.76		4.959	7.727		5.914	8.325
	5.055	6.199		14.38	11.62		3.924	2.501		8.051	8.063
	4.929	5.909		14.64	11.08		6.579	3.772		11.18	4.812
	4.161	5.756		11	12.17		7.443	7.175		7.222	11.02
	4.841	6.938		12.71	10.96		4.548	2.338		7.111	7.065
	5.007	7.055		10.23	11.51		3.553	1.464		6.553	8.216
	4.534	4.527		10.52	10.75		1.638	5.347		9.653	10.91
	4.817	5.923		11.05	12.97		8.814	3.959		6.497	8.449
	4.99	4.002		12.17	13.85		2.377	4.843		10.74	7.492
	4.601	6.842		10.27	13.37		6.538	2.404		11.36	8.285
	4.742	6.061		13.59	10.72		7.482	1.245		11.23	7.03
	4.288	4.536		13.21	11.24		6.209	3.304		10.11	6.972
	3.908	3.902		12.66	13.36		8.13	0		11.63	7.772
	1.55	5.733		12.72	12.12		4.903	6.335		10.43	7.451
	4.383	4.471		13.94	12.44		7.039	3.455		10.63	7.26
	5.02	4.898		12.79	14.46		7.232	4.235		7.172	5.993
	2.777	5.223		13.23	15.18		4.774	7.929		10.88	7.377
	4.805	6.551		13.82	13.54		7.473	1.834		11.27	7.115
	4.266	5.055		13.51	12.34		7.974	7.101		7.936	7.481
	4.327	7.105		13.17	11.26		5.388	2.204		6.857	7.922
	5.436	5.202		11.28	12.65		4.91	8.035			6.63
		6.005		8.993	11.85			3.504			8.664
		6.186			11.82			6.413			6.878
		4.57			13.84			8.476			10.88
		5.307			12.21			1.062			6.358
		5.789			13.57			4.878			7.756
		4.833			11.5			3.326			10.53
		5.476			12.52			3.425			9.334
		6.282			12.78			4.9			8.816
		5.459			11.94			1.77			7.809
		5.689			11.21			3.335			8.316
		6.278			11.11			4.404			9.015
		6.26			11.96			1.835			8.286
		5.812			11.73			3.166			8.756
		6.729			12.82			3.575			7.948
		6.261			12.11			4.575			6.832
		6.753			15.59			7.573			5.787
		4.751			12.16			5.907			5.963
		0			12.32			6.096			7.521
		3.933			12.02			2.943			10.1
		4.955			12.53			7.867			9.053
		5.464			11.32			8.449			8.415
		4.934			10.65			2.021			7.702
		5.438			13.03			6.552			10.44
		3.849			12.32			8.41			10.48
		4.769			11.67			3.396			6.43
		5.453			12.69			3.482			9.709
		5.344			12.34			1.074			11.18
		5.804			12.05			3.772			6.797
		5.455			12.25			4.25			5.941
		6.115			13.2			7.014			8.189
		6.788			11.77			8.253			7.826
		4.647			13.91			3.188			6.016
		4.646			11.66			4.264			8.884
		4.484			12.94			2.698			10.98
		5.359			13.68			3.706			4.905
		6.067			10.3			1.812			6.713
		4.817			10.47			2.926			8.141
		6.516			12.1			3.794			7.86
		6.72			11.52			3.053			6.839
		3.762			11.33			3.649			6.376
		4.909						0
	Supplementary Fig.1d The correlation analysis of the expression of OCLN and LGR5 in human colonic tissues					Supplementary Fig.1e Rank of relative abundance for major bacteria species in young or old population shared at the CuratedMetagenomicData Database			Supplementary Fig.1f Relative abundance of B. adolescentis in age subgroups in CuratedMetagenomicData
		LGR5	OCLN	r = 0.78		Young			s__Bifidobacterium_adolescentis abundance
	GTEX.111CU.1226.SM.5EGIN	2.7525	5.9026	p=2.2e-16		s__Eubacterium_rectale	8.32311		18-40	40-60	60-80	80-	Kruskal-Wallis test	Adjusted P Value
	GTEX.111CU.1426.SM.5GZYP	8.5965	10.8595			s__Prevotella_copri	8.05686		6.25899	0.04057	0.54846	0	18-40 vs. 40-60	<0.001
	GTEX.111VG.2226.SM.5N9DU	5.5558	8.8522			s__Faecalibacterium_prausnitzii	6.44265		7.07503	0	0	0.00065	18-40 vs. 60-80	<0.001
	GTEX.111YS.1626.SM.5GZZ9	4.6859	5.6199			s__Bifidobacterium_adolescentis	5.092		4.07133	0	0.32724	0.04991	18-40 vs. 80-	0.007
	GTEX.111YS.1826.SM.5GIEP	3.4594	5.6314			s__Ruminococcus_bromii	3.78912		4.0364	0	0.02517	0	40-60 vs. 60-80	>0.99
	GTEX.1122O.1426.SM.5H11R	3.6056	7.3055			s__Bacteroides_uniformis	2.85503		3.89205	0.38478	0	0.01729	40-60 vs. 80-	>0.99
	GTEX.1122O.1526.SM.5N9CL	7.7342	11.5056			s__Alistipes_putredinis	2.78357		17.3478	0	0.82839	0	60-80 vs. 80-	>0.99
	GTEX.1128S.1626.SM.5H12O	8.7712	10.1758			s__Bifidobacterium_longum	2.60653		5.53303	0	0	0.00351		mean
	GTEX.117XS.2226.SM.5GIE1	3.4393	7.7662			s__Ruminococcus_sp_5_1_39BFAA	2.58271		2.14818	0	0.04464	0.00042	18-40	862.8
	GTEX.117YW.1826.SM.5PNY5	7.0217	11.6538			s__Escherichia_coli	2.00454		13.009	0	0	3.63691	40-60	605.5
	GTEX.117YX.0526.SM.5EGJH	4.1395	6.4795			s__Collinsella_aerofaciens	1.96997		5.88315	0	0	0	40-60	605.5
	GTEX.117YX.0826.SM.5H11J	3.5199	6.0427			s__Dialister_invisus	1.96626		8.14952	0	10.9488	0	60-80	562.7
	GTEX.11DXX.1826.SM.5H126	7.5535	11.0853			s__Bacteroides_vulgatus	1.82184		1.63927	0	8.87456		80-	452.7
	GTEX.11DXX.1926.SM.5EGJK	5.4241	7.2553			s__Dorea_longicatena	1.43002		2.12274	0	0.71152
	GTEX.11DXY.2026.SM.5N9CZ	2.9289	8.9443			s__Bacteroides_stercoris	1.4173		4.85181	0.43722	7.03744
	GTEX.11DXZ.1626.SM.5GIDI	3.3194	7.0185			s__Ruminococcus_torques	1.38224		3.32381	0.56491	0
	GTEX.11DXZ.1726.SM.5H12M	8.4427	11.0086			s__Eubacterium_hallii	1.36547		17.2322	0.03416	0.03431
	GTEX.11EI6.2626.SM.5PNVT	2.0699	8.9742			s__Parabacteroides_merdae	1.23362		14.876	4.73225	1.00342
	GTEX.11EMC.1426.SM.5N9E4	4.4138	8.325			s__Coprococcus_sp_ART55_1	1.15034		0.01458	0.85173	0.38245
	GTEX.11EQ8.2626.SM.5N9BO	3.0948	7.2857						14.0748	0.0294	0.3551
	GTEX.11EQ9.1426.SM.5987G	3.9244	5.9144			Old			0.2089	0	0
	GTEX.11EQ9.1526.SM.5PNY7	6.5794	8.0512			s__Prevotella_copri	5.78051		1.92349	0.26572	0.27096
	GTEX.11GS4.1826.SM.5HL4T	1.8483	7.8742			s__Faecalibacterium_prausnitzii	5.13492		23.6146	1.70342	0
	GTEX.11GSP.1626.SM.5986N	2.7472	8.0463			s__Eubacterium_rectale	4.86868		9.0294	0.66959	0
	GTEX.11I78.1226.SM.5A5K6	8.9974	10.9632			s__Ruminococcus_bromii	4.28652		8.35723	1.8681	0
	GTEX.11I78.1326.SM.5PNY9	2.6912	5.5004			s__Escherichia_coli	3.67386		15.2957	0	0
	GTEX.11ILO.2026.SM.5N9CQ	5.8437	8.2788			s__Bacteroides_stercoris	3.17695		8.19901	0.00567	0
	GTEX.11NSD.1626.SM.5986U	7.1345	9.6951			s__Bacteroides_vulgatus	2.77648		4.09952	0.01533	0
	GTEX.11O72.2226.SM.5PNW2	3.844	8.2179			s__Alistipes_putredinis	2.59983		22.3579	2.01635	0
	GTEX.11ONC.1926.SM.5GU75	6.9676	8.7576			s__Bacteroides_uniformis	2.54182		2.42746	3.83882	0
	GTEX.11ONC.2026.SM.5HL61	4.6439	8.5716			s__Ruminococcus_torques	2.40604		3.4491	1.50935	0
	GTEX.11P7K.1526.SM.5EGI7	7.4433	11.1802			s__Roseburia_inulinivorans	2.0334		0.00214	0.65958	0
	GTEX.11P7K.1826.SM.5HL5A	4.5483	7.2219			s__Ruminococcus_gnavus	1.82097		5.33784	0.06214	0
	GTEX.11P81.1126.SM.5GU5G	3.5535	7.1113			s__Bacteroides_dorei	1.68712		12.7159	0	0
	GTEX.11P81.1426.SM.5P9JN	1.6377	6.5526			s__Eubacterium_eligens	1.64501		0	0.00147	0
	GTEX.11P82.1026.SM.5BC5J	7.7825	11.3346			s__Bacteroides_fragilis	1.57776		5.61454	2.49018	0
	GTEX.11P82.1226.SM.5HL5P	4.3254	6.8076			s__Ruminococcus_sp_5_1_39BFAA	1.5095		8.3635	0.44841	0
	GTEX.11PRG.2026.SM.5GU5F	1.3561	8.8401			s__Bifidobacterium_longum	1.45041		17.2567	9.74724	0
	GTEX.11TT1.0926.SM.5GU5M	3.1513	6.206			s__Bacteroides_plebeius	1.40292		5.74394	7.05175	0
	GTEX.11TTK.2426.SM.5PNYO	2.4832	7.3791			s__Bifidobacterium_adolescentis	1.36917		0.63038	0	0
	GTEX.11TUW.2026.SM.5EQL8	3.8295	6.8292						12.9028	0	0
	GTEX.11TUW.2326.SM.5EQMO	1.2837	7.3961						14.2345	1.16122	0
	GTEX.11ZTS.1526.SM.5N9G7	1.7709	8.8736						33.3299	0	0.01675
	GTEX.11ZTT.1626.SM.5EQKR	4.2875	7.6761						21.5512	1.39983	0
	GTEX.11ZU8.1126.SM.5EQ5K	2.3295	6.2413						20.2978	0	0
	GTEX.11ZVC.2126.SM.5EGJ1	6.4718	8.2506						16.0398	0	0
	GTEX.1211K.1726.SM.5FQUJ	9.6041	10.9209						9.526	9.21715	0
	GTEX.1211K.1826.SM.5EGJ2	3.886	7.7496						14.5202	42.4925	0
	GTEX.1212Z.1826.SM.5FQSH	3.6166	8.3247						1.80354	0	0
	GTEX.12696.1926.SM.5EGJT	4.4988	8.0634						2.05391	0	0
	GTEX.12BJ1.2026.SM.5FQUH	1.8402	4.8123						15.9625	0	0
	GTEX.12BJ1.2126.SM.5BC5O	7.7274	11.0235						0.02448	0	0
	GTEX.12C56.0626.SM.5EGGC	9.0157	10.5337						4.42853	0	0
	GTEX.12KS4.2426.SM.5LU8P	8.8135	9.6528						2.08304	0.00236	0.14586
	GTEX.12WSG.2426.SM.5EQLZ	2.9474	7.333						8.68653	1.18038	0
	GTEX.12WSJ.1426.SM.5GCON	3.6163	6.5047						1.98424	0.16211	0
	GTEX.12WSJ.1526.SM.5GCNI	3.3585	7.4103						18.5795	0	0
	GTEX.12WSL.1626.SM.5GCMU	4.5786	7.5244						2.14388	3.76689	0
	GTEX.12WSL.1826.SM.5LZW9	3.7749	7.6118						7.88325	0	0.05077
	GTEX.12WSM.1426.SM.5GCPA	2.5013	7.0647						23.3396	0	0
	GTEX.12ZZX.2726.SM.5N9FT	3.6456	7.3755						22.889	0	0
	GTEX.12ZZY.2726.SM.5EQ45	3.7717	8.216						0.04585	0.0938	0
	GTEX.13111.0726.SM.5DUVE	7.7241	10.6743						0.00382	2.17717	0
	GTEX.13111.1926.SM.5GCOL	3.9969	7.1873						1.47536	0	0.00037
	GTEX.13113.1426.SM.5EGHU	7.1752	10.9108						0.0042	2.70394	3.29409
	GTEX.131XE.0826.SM.5HL9W	7.2596	10.2461						2.07441	0.08089	0
	GTEX.131XE.1026.SM.5EGKE	3.5425	7.563						2.24439	0	0.13069
	GTEX.131XG.1526.SM.5GCNQ	2.6486	5.6367						1.34026	0	0
	GTEX.131YS.2926.SM.5EGKI	2.3375	8.4492						0.00255	0	0.07157
	GTEX.132AR.2726.SM.5PNVN	8.4725	11.4486						6.47898	0	6.02571
	GTEX.132AR.2826.SM.5IJFV	3.4144	6.7582						0.00061	0.00133	2.04766
	GTEX.132NY.2726.SM.5PNY2	1.4641	7.4916						0	0.67273	11.6608
	GTEX.1339X.1726.SM.5P9J9	2.8767	6.5211						0.66494	1.4168	0
	GTEX.133LE.1526.SM.5IFEN	8.2107	11.1455						16.1537	0.64088	0
	GTEX.1399R.2126.SM.5K7WZ	2.3773	6.4973						11.4387	0.00412	0
	GTEX.1399R.2226.SM.5P9JB	6.5383	10.7432						0.42459	0	0.85106
	GTEX.1399S.1926.SM.5J2M5	7.4815	11.3641						0.0152	0	4.62262
	GTEX.139T6.1326.SM.5IFFO	8.6837	10.9471						9.05841	0.00256	0
	GTEX.139YR.2126.SM.5KM11	8.2623	11.0085						8.06554	0.17327	0.06413
	GTEX.13CF2.1826.SM.5N9GK	5.3466	8.2853						7.83412	0	0.6722
	GTEX.13CF3.1326.SM.5LZXZ	3.9594	7.0305						15.3389	0.08068	1.38652
	GTEX.13CF3.1426.SM.5K7YY	4.8432	6.9717						55.1422	0	0
	GTEX.13D11.0626.SM.5LZYY	2.5456	6.8427						9.41661	0.00912	0.03656
	GTEX.13D11.0826.SM.5KLZJ	8.7504	10.9773						4.54057	0.4344	0
	GTEX.13FH7.1526.SM.5J2N6	0	5.6759						11.8803	0.87003	0
	GTEX.13FH7.1626.SM.5J2O9	2.6186	5.8143						14.1141	1.56243	0
	GTEX.13FHO.2726.SM.5K7VG	2.4038	7.7719						6.59649	4.3804	0.00105
	GTEX.13FHP.2426.SM.5KLZ5	4.5246	9.0977						0.00467	0	0.18134
	GTEX.13G51.2126.SM.5IJD9	1.2449	7.4509						2.5722	0	0.00749
	GTEX.13N2G.2226.SM.5IJCU	3.3044	7.26						14.0439	0	0
	GTEX.13O1R.2426.SM.5KLZZ	0	5.9934						26.7372	0	0.00032
	GTEX.13O21.2426.SM.5MR4A	6.8745	11.3296						7.31829	0	0.00063
	GTEX.13O3O.2526.SM.5L3DR	6.3347	7.3769						0.01057	2.90465	0
	GTEX.13O61.1526.SM.5KM3P	3.4549	7.1151						25.5077	0.08163	4.58584
	GTEX.13O61.1626.SM.5KM3T	4.2352	7.4811						9.89705	0.90366	0.12269
	GTEX.13OVG.1426.SM.5K7VP	7.9288	7.9218						14.4276	0.86578	6.34416
	GTEX.13OVI.2126.SM.5KM3U	1.8335	6.6299						0.94714	0	4.95039
	GTEX.13OVJ.1826.SM.5KM2D	3.6215	7.121						17.9703	0	0.00243
	GTEX.13OW5.2626.SM.5MR3M	7.1005	8.6643						0.00482	0	0
	GTEX.13OW6.2226.SM.5N9FL	5.1708	9.514						14.9072	0	0
	GTEX.13OW8.2726.SM.5L3FZ	2.2035	6.8776						4.12911	0	0.43987
	GTEX.13PL7.2526.SM.5IFGR	8.0345	10.8844						2.20223	0	1.5706
	GTEX.13PVQ.2726.SM.5L3H7	3.083	5.7365						3.99662	1.63524	5.15265
	GTEX.13PVR.1726.SM.5Q5EC	3.504	6.3584						10.5624	13.7227	11.1384
	GTEX.13QBU.1826.SM.5IJG3	8.1536	10.9203						10.9094	1.39126	0
	GTEX.13S86.1626.SM.5Q5C5	7.0085	10.4576						10.7411	0.00203	1.83401
	GTEX.13SLW.2826.SM.5Q5ES	3.7941	8.7118						6.34505	0.00259	0
	GTEX.13U4I.2426.SM.5LU34	4.7727	6.6628						2.02024	0	0
	GTEX.13U4I.2626.SM.5SI9C	4.9313	7.1472						2.01381	0.79999	0.42474
	GTEX.13VXT.2026.SM.5L3EW	3.826	7.3197						2.84764	0.1119	0
	GTEX.13W3W.2126.SM.5K7UX	6.4126	7.7557						0.30768	0	0
	GTEX.13W3W.2226.SM.5LU4M	8.4759	10.5283						0.12261	0	22.9759
	GTEX.13X6I.2726.SM.5Q5ET	1.0622	9.334						0.09973	2.52585	0.02531
	GTEX.13X6K.2726.SM.5O9DG	4.8784	8.8164						2.41939	0.0053	0
	GTEX.144GM.1226.SM.5LU52	8.329	10.7313						0	5.80047	0.0005
	GTEX.145LS.2726.SM.5Q5D8	3.3264	7.8091						0.00643	0.00425	0
	GTEX.145LS.2926.SM.5O99G	3.425	8.3159						1.91207	0	8.9971
	GTEX.145LT.0926.SM.5LU9C	8.7349	10.6855						0	0	0.28911
	GTEX.145ME.0826.SM.5O9AF	3.7111	8.258						14.1047	0	5.32251
	GTEX.145ME.1126.SM.5SIAT	3.4116	8.3145						2.12844	19.6312	2.64
	GTEX.145MH.2726.SM.5QGQ6	0	8.7504						0	0	0
	GTEX.145MN.1726.SM.5SIA6	6.2095	11.2288						0	0	0.17725
	GTEX.145MO.2426.SM.5NQ9W	4.8998	9.0151						1.89786	1.04435	0.07313
	GTEX.145MO.2626.SM.5QGPD	1.7696	8.2858						0.00058	0.41852	0.17384
	GTEX.146FH.2426.SM.5Q5EW	3.0971	8.1944						3.31145	0.74111	0.50004
	GTEX.146FQ.1926.SM.5NQBY	8.1298	10.1091						4.62143	1.10993	0.38931
	GTEX.147F3.1926.SM.5SIB9	7.9247	10.555						7.04294	0	5.80673
	GTEX.147GR.2826.SM.5RQK8	3.335	8.7564						0.52269	2.63342	5.00872
	GTEX.147JS.2526.SM.5S2Q8	4.4044	7.9478						15.4993	1.38349	7.81264
	GTEX.147JS.2626.SM.5S2UX	1.8349	6.8325						14.3128	3.36593	0.00049
	GTEX.148VJ.2426.SM.5NQ9Y	3.0531	6.3877						5.15006	1.38316	5.85629
	GTEX.148VJ.2626.SM.5QGPI	3.6489	6.5221						24.2433	0	4.55888
	GTEX.14A5H.1626.SM.5SIAN	3.1658	5.7873						0.00625	0	1.29463
	GTEX.14A5I.2426.SM.5Q5CP	2.4688	8.0888						4.30025	0.52857	6.19013
	GTEX.14AS3.1126.SM.5Q5CR	3.2509	6.3564						1.68397	1.74539	0
	GTEX.14BMU.1326.SM.5RQIH	2.2451	7.3132						1.36241	0.46924	0.00106
	GTEX.14C38.2626.SM.5RQI4	5.4873	6.6414						22.1179	1.66696	0
	GTEX.14C39.1626.SM.5S2P4	5.0961	7.5358						2.81276	0.00076	0.0065
	GTEX.14DAR.1526.SM.5RQIX	8.8468	11.4519						22.9507	0	1.54407
	GTEX.14E6E.1526.SM.5RQIG	4.9028	11.6347						5.93879	0	2.76489
	GTEX.NFK9.2026.SM.3LK5K	5.7609	9.2809						7.49907	5.74129	3.98095
	GTEX.O5YW.1426.SM.3MJHF	6.2739	10.4734						2.56138	5.92041	0.07219
	GTEX.OHPM.1426.SM.3TW8Y	6.8842	10.9696						2.83282	0	0
	GTEX.OIZH.1426.SM.3NB1O	7.0412	10.7929						7.79169	0	0
	GTEX.OXRK.1726.SM.3NB16	8.4833	11.0554						0.0236	0.00065	0.47996
	GTEX.OXRL.1426.SM.3NM9E	5.4884	7.3393						1.80037	0.29883	0
	GTEX.P4QT.1426.SM.3NMCX	7.9899	10.7041						6.74549	0	0
	GTEX.P78B.1726.SM.3P5ZV	7.0569	9.1973						12.6356	0.47201	0
	GTEX.PLZ5.1126.SM.3P613	8.8145	11.0093						4.92659	0.11182	0.84045
	GTEX.PWCY.1026.SM.48TD4	6.9249	9.8572						13.2534	0.06957	10.1942
	GTEX.PWN1.1426.SM.48TDF	8.7607	10.4923						3.0581	0.05099	2.72558
	GTEX.PWOO.1326.SM.48TCJ	8.454	10.4052						22.0743	0	2.90903
	GTEX.PX3G.1426.SM.48U1J	8.4963	9.7966						4.86208	29.6559	2.50436
	GTEX.Q2AH.1226.SM.48TZL	7.756	10.9838						0.00539	10.4602	11.3018
	GTEX.Q2AI.0926.SM.48U1F	8.5371	10.7393						4.94259	0.04899	30.1689
	GTEX.Q734.1126.SM.48TZY	7.7153	10.5631						5.37583	0	0.41742
	GTEX.QCQG.1626.SM.48U26	8.5328	11.0764						12.4537	0	1.45502
	GTEX.QDVJ.1326.SM.48U1X	7.7252	9.2439						8.61863	0.03987	0.01375
	GTEX.QDVN.1326.SM.48TZ3	8.7888	9.7872						9.88439	11.7063	0
	GTEX.QEL4.1926.SM.4R1JI	8.1661	10.3454						4.54494	0.01946	18.7246
	GTEX.QLQ7.1126.SM.4R1KN	3.5746	5.9633						14.4767	0	0.73711
	GTEX.QLQW.0426.SM.447A7	7.0394	10.4268						0.16957	0	2.06823
	GTEX.QMRM.1226.SM.447C6	7.3064	9.9243						0.02016	4.0883	0.54061
	GTEX.QV31.0826.SM.4R1KR	7.2324	10.6254						1.07705	0	0.56674
	GTEX.R53T.1326.SM.48FCQ	8.5305	10.5019						28.3454	0	0
	GTEX.R55D.1826.SM.48FEF	7.9513	10.3984						9.02913	7.34734	0
	GTEX.R55G.1226.SM.48FDC	7.1862	11.0699						12.4211	6.78362	0.07746
	GTEX.RM2N.0926.SM.48FD1	8.2214	10.9657						8.79146	1.51648	0.00049
	GTEX.RU1J.1326.SM.46MUL	6.9427	9.4393						9.84228	0	0
	GTEX.S341.1426.SM.4AD6U	5.1099	7.0655						13.5756	1.4512	22.523
	GTEX.S4P3.1226.SM.4AD4Y	7.3611	10.3672						15.0989	1.55102	0
	GTEX.S4Q7.0826.SM.4AD5E	9.0844	10.4654						0.00024	2.50518	0.00092
	GTEX.S7SF.1926.SM.4AT5B	7.8458	10.5819						12.9218	0.35385	0
	GTEX.SE5C.1526.SM.4BRWU	6.8631	10.3236						7.27444	5.7979	0
	GTEX.SNOS.1226.SM.4DM5H	7.605	10.1748						4.14529	4.20355	4.12681
	GTEX.SUCS.1026.SM.5CHTC	0	0						6.31242	0.39199	1.10267
	GTEX.T5JW.1126.SM.4DM5V	7.4866	10.6281						1.55504	1.43534	0.91499
	GTEX.T6MO.0826.SM.4DM51	3.934	6.4645						3.49173	0.12349	0.00561
	GTEX.TKQ1.0626.SM.4DXTS	4.7737	7.1723						36.0786	0.17602	0
	GTEX.TKQ2.1326.SM.4DXT9	7.7337	10.379						9.48553	0.0246	0.75748
	GTEX.TML8.1326.SM.4DXTO	8.9783	10.6462						4.08612	0.26443	0
	GTEX.U3ZM.1126.SM.4DXUB	7.675	10.1277						1.52183	0.30028	0
	GTEX.UJHI.1126.SM.4IHLN	7.6009	10.6853						0.39778	2.80313	0.08363
	GTEX.UJMC.1326.SM.4IHLS	7.5324	10.9615						0	0.0722	0
	GTEX.UPIC.1726.SM.4IHKG	8.2557	10.2352						0.18016	2.00962	6.60063
	GTEX.V955.1626.SM.4JBHJ	4.5751	7.5212						0	0.25127	0
	GTEX.VJYA.2026.SM.4KL1K	7.5727	10.0957						0.29044	0.00063	0
	GTEX.W5WG.2026.SM.4LMIB	7.8619	11.0715						0.88617	0	0
	GTEX.W5WG.2426.SM.4LMI6	8.382	10.9129						0	0	8.2166
	GTEX.WEY5.1426.SM.4LMJ3	2.6446	6.0589						0.33046	0	1.36488
	GTEX.WFG7.1526.SM.4LVMG	8.3259	10.6738						0	0	0
	GTEX.WFG8.1526.SM.5CHSI	0	0						0.48446	0	0.00275
	GTEX.WFG8.1726.SM.4LVM6	3.5199	7.6766						0	0.76602	0
	GTEX.WFG8.1726.SM.5CHTE	0	0						0	0	0
	GTEX.WFON.1426.SM.4LVMT	8.4576	10.6284						0.88382	5.94981	0
	GTEX.WFON.1426.SM.5CHT1	0	0						0.14335	0	0
	GTEX.WH7G.1326.SM.4LVMS	7.879	9.9879						0	0.33164	0.0108
	GTEX.WH7G.1426.SM.4LVMU	7.4911	10.7409						0	0.71438	0.00377
	GTEX.WHPG.1626.SM.4M1ZL	2.638	7.4156						0	0.08954	1.84201
	GTEX.WHSB.0926.SM.4M1XJ	9.2585	10.4301						0	0.25816	0
	GTEX.WHWD.1226.SM.4OOS1	8.6134	10.707						0	1.21913	0.0065
	GTEX.WHWD.1526.SM.4OORV	3.6789	7.7335						19.5924	14.5838	23.6489
	GTEX.WI4N.2226.SM.4OOS9	2.2682	8.2402						6.52184	0.0528	7.983
	GTEX.WOFM.1926.SM.4OOSP	6.8645	11.2411						25.5977	5.33339	0.46035
	GTEX.WOFM.2026.SM.4OOSQ	7.4483	11.1646						5.72253	0.75229	0.2663
	GTEX.WQUQ.2526.SM.4MVNO	5.9075	9.0528						4.73751	1.43832	0
	GTEX.WQUQ.2626.SM.4MVNP	6.0964	8.4149						8.91566	0.94427	0.0036
	GTEX.WRHK.1126.SM.4MVOJ	7.1839	8.4207						8.15342	0.01071	0.15078
	GTEX.WXYG.1726.SM.4ONCU	4.5483	7.5						11.5358	0.0022	0
	GTEX.WY7C.1626.SM.4ONC8	3.9411	7.5948						6.23718	0	0
	GTEX.WY7C.1926.SM.4ONCI	1.8974	7.4656						9.00049	0	0
	GTEX.WYJK.2326.SM.4ONDN	7.8337	10.4134						3.00932	0	0
	GTEX.WYVS.1126.SM.4SOJX	3.3819	5.9722						0.0049	0	5.91532
	GTEX.X15G.1326.SM.4PQZJ	7.8651	10.4828						11.0736	0.00046	3.60768
	GTEX.X15G.1526.SM.4PQZM	3.0032	8.9332						5.48332	7.52094	0.00228
	GTEX.X3Y1.1726.SM.4PQZL	7.3251	9.6465						11.744	0	6.71586
	GTEX.X4EO.2726.SM.4E3HS	2.9428	7.7024						28.5759	0.88485	0
	GTEX.X5EB.1126.SM.46MVV	8.0767	10.8086						5.67794	20.0259	0
	GTEX.XAJ8.0426.SM.47JYJ	1.9117	5.6248						13.0355	6.17043	0
	GTEX.XAJ8.0726.SM.47JY5	4.1039	6.8203						16.9699	1.13177	3.18833
	GTEX.XBED.1526.SM.4AT5W	7.8669	10.4362						40.3936	1.12508	0.00227
	GTEX.XBEW.1926.SM.4SOJO	7.8916	10.0826						29.958	0.95689	0
	GTEX.XGQ4.1226.SM.4AT67	5.4664	9.3597						14.8925	3.49858	12.0443
	GTEX.XGQ4.1726.SM.4RH4G	5.1705	7.5049						6.29611	0	1.96787
	GTEX.XMK1.1726.SM.4B64Z	9.3508	10.6148						15.8654	0	0.45459
	GTEX.XQ8I.2126.SM.4BOOM	7.215	10.5125						9.74122	0.28937	0.0028
	GTEX.XUJ4.2026.SM.4BOOW	8.4492	10.4839						3.4675	0	0.00133
	GTEX.XUJ4.2126.SM.4BOOX	2.0208	6.4304						0.50167	0.00322	1.91483
	GTEX.XUW1.1826.SM.4BOQD	2.1571	6.6383						15.45	0.92696	11.6771
	GTEX.XUW1.1926.SM.4BOP1	7.1475	9.2397						6.70167	3.63303	1.57541
	GTEX.XUZC.1326.SM.4BRV2	7.4729	10.8832						4.70426	0.61068	0.07746
	GTEX.XV7Q.2126.SM.4BRVX	7.6022	10.403						21.5804	0.53215	0
	GTEX.XV7Q.2226.SM.4BRVY	2.6966	7.1831						14.7864	0	0
	GTEX.XXEK.1826.SM.4BRVC	2.711	6.8662						5.51603	0	0
	GTEX.XXEK.1926.SM.4BRVD	3.3199	7.1805						19.5563	0.00335	0
	GTEX.XYKS.2226.SM.4E3IU	6.5525	9.7086						5.43939	0	0
	GTEX.Y114.1526.SM.4TT79	4.397	8.3613						8.0316	0	0
	GTEX.Y114.1626.SM.4TT7I	4.4482	8.2198						6.31082	0	0.13298
	GTEX.Y3I4.1126.SM.4TT7Y	3.3485	5.9509						17.4233	0	0.00111
	GTEX.Y3I4.1426.SM.4TT9C	3.1149	6.5385						0.01338	0	5.34462
	GTEX.Y3IK.1826.SM.4WWDS	9.1091	10.588						1.56291	0	0
	GTEX.Y5LM.1426.SM.5RQJL	6.6717	9.0897						8.23397	3.33545	0
	GTEX.Y5LM.1526.SM.4VDTA	8.0884	11.5305						2.21346	0	0
	GTEX.Y5V6.1626.SM.4VDT2	8.4101	11.1844						3.25254	0.00022	0
	GTEX.Y8E4.2426.SM.4WWDN	6.4537	9.7849						9.81149	0.00206	0
	GTEX.Y8LW.1226.SM.4WWDP	2.1142	8.0153						6.49561	0	0
	GTEX.YB5E.1626.SM.5IFIQ	7.6866	10.8809						4.05394	11.1529	0
	GTEX.YEC3.2026.SM.4WWFL	4.4562	8.1626						4.89286	0.25983	0.00142
	GTEX.YEC3.2026.SM.5CVLQ	4.4465	7.4755						8.01492	0.076	0
	GTEX.YEC3.2426.SM.5IFJR	7.4268	9.8008						8.572	0.36161	0
	GTEX.YEC4.1926.SM.5IFHJ	4.1249	6.9211						0.03517	0.07467	0.01548
	GTEX.YECK.2826.SM.5IFHF	3.3956	6.797						8.66958	0.39839	0.01019
	GTEX.YF7O.1626.SM.5IFII	4.5147	7.0046						3.68022	0.01407	0
	GTEX.YF7O.1726.SM.5IFJ9	8.0464	10.7216						2.44937	0.12545	0
	GTEX.YJ8A.1726.SM.5P9IQ	10.17	8.1648						4.85783	2.23779	0
	GTEX.Z93S.2426.SM.5HL8N	3.7997	7.3187						0.06015	1.44964	0
	GTEX.Z93S.2626.SM.57WBX	2.4396	6.9257						2.94609	1.15618	0.01174
	GTEX.ZA64.1426.SM.5CVMC	4.0896	7.8659						0.06132	0.57035	0.20513
	GTEX.ZAB4.2226.SM.5HL97	7.6531	7.2332						0.08286	0.00953	0
	GTEX.ZAB4.2426.SM.5HL8A	3.8237	6.3211						0.2197	3.08605	0.00558
	GTEX.ZAB5.1426.SM.5HL9D	2.2813	7.2327						0.00778	0.65116	0
	GTEX.ZAJG.2626.SM.5S2NU	3.6056	7.9216						0.02933	0.12767	0
	GTEX.ZDTS.2726.SM.5L3E2	3.4824	5.941						0.94999	1.78086	1.48431
	GTEX.ZDYS.2326.SM.4WKG6	7.9136	11.0305						0.01388	1.5053	0
	GTEX.ZE7O.2626.SM.51MSS	2.7013	8.4093						0.19734	0.0367	0.00507
	GTEX.ZE9C.2126.SM.4WKGY	1.0744	8.1885						0.06439	0	0
	GTEX.ZEX8.1926.SM.4WKFR	8.6959	10.9306						0.00567	7.5566	0
	GTEX.ZF28.2526.SM.57WFH	3.7717	7.8256						0.02022	0	0
	GTEX.ZF29.1726.SM.4WKFV	4.25	6.0156						7.84077	0	0
	GTEX.ZF29.1826.SM.4WKG8	7.0142	8.8842						0.0538	0	1.31369
	GTEX.ZF2S.1826.SM.4WKFF	3.6801	7.5706						0	0	0.01034
	GTEX.ZF2S.1926.SM.4WWAN	8.5599	11.0116						0.68762	7.26768
	GTEX.ZG7Y.1826.SM.4WWD3	3.693	8.3178						4.9283	10.2197
	GTEX.ZGAY.2126.SM.4YCFB	7.1685	9.8108						2.46446	0.00906
	GTEX.ZLFU.1426.SM.4WWEU	4.5918	6.4655						0.20197	0.46527
	GTEX.ZLV1.1226.SM.4WWBX	8.2527	10.9823						1.99711	0
	GTEX.ZLV1.1326.SM.4WWER	3.1876	4.9054						0	0.00057
	GTEX.ZP4G.1526.SM.57WE5	3.7567	6.1686						0.01431	0
	GTEX.ZP4G.1726.SM.4WWCM	7.3861	10.2018						0	0.00082
	GTEX.ZPIC.2626.SM.57WE2	3.8224	7.5578						0	0
	GTEX.ZPU1.1726.SM.4WWFV	2.379	6.4165						0.51679	0.01744
	GTEX.ZPU1.1926.SM.57WDT	8.564	10.1987						0	3.44543
	GTEX.ZQG8.2426.SM.57WEE	4.2641	6.7132						0.7677	0
	GTEX.ZQUD.1026.SM.4YCEZ	7.9742	11.2675						0	0
	GTEX.ZT9W.1726.SM.51MS3	3.5946	7.2789						0	0
	GTEX.ZTSS.1126.SM.5985O	7.2409	10.4304						0	0
	GTEX.ZTSS.1226.SM.51MSZ	3.9825	5.5344						4.5547	0
	GTEX.ZTTD.2626.SM.57WEX	4.8302	7.9612						0	0.01586
	GTEX.ZV6S.1126.SM.57WE9	2.35	6.2979						0.31828	3.55489
	GTEX.ZV7C.1526.SM.5NQ72	8.044	11.1529						0	0
	GTEX.ZVP2.1526.SM.5NQ82	8.6444	10.8665						0	0.12547
	GTEX.ZVT2.1726.SM.51MRO	4.0667	7.9509						0	0
	GTEX.ZVT3.2826.SM.5GU6A	2.6976	8.1408						0.00098	2.05541
	GTEX.ZVT4.2626.SM.5N9GJ	3.7203	7.1225						0.04962	0
	GTEX.ZVZP.2026.SM.57WB3	2.1418	5.9924						0.14383	0
	GTEX.ZVZQ.2626.SM.59HLB	3.7058	7.86						0.01492	0
	GTEX.ZXES.1626.SM.5NQ7L	5.3879	7.9359						6.80389	0
	GTEX.ZY6K.1226.SM.5GZYL	7.2119	9.892						10.0111	0
	GTEX.ZY6K.1326.SM.5GZWP	3.7887	6.0559						1.0063	0.57178
	GTEX.ZYFC.2626.SM.5NQ6S	3.9271	8.6258						0.00545	9.52386
	GTEX.ZYFD.2226.SM.5E43P	2.5883	6.4057						4.55139	0.13375
	GTEX.ZYFG.1826.SM.5GZWX	1.8125	6.839						0.203	0
	GTEX.ZYFG.1926.SM.5GID5	2.9264	6.3759						0.00549	0
	GTEX.ZYT6.2826.SM.5GICX	4.91	6.8572						2.4858	0.00061
	GTEX.ZYVF.2826.SM.5GIDK	3.5782	7.572						16.3055	0.00208
	GTEX.ZYWO.1626.SM.5E44H	9.0662	11.4467						20.4036	5.8475
	GTEX.ZZ64.0726.SM.5GZX4	6.1488	9.2244						1.93681	0.93067
	GTEX.ZZ64.0826.SM.5E449	4.9591	6.8879						17.9486	1.54929
									5.97501	0.29793
									6.27532	0
									14.6933	2.17431
									4.9829	0.02264
									22.7796	0.13385
									5.67967	0
									8.51341	0
									3.45265	0
									3.64441	0.0027
									0.00433	0
									0.00047	0
									6.95466	0.17158
									0.00679	5.58201
									5.05884	9.33075
									0.00908	0.52519
									23.4932	0
									2.73355	0
									13.5508	0.04805
									5.60667	0
									0.00097	0.56516
									20.9281	0
									10.5596	0
									7.75389	19.863
									10.2805	2.36515
									4.88112	0.04018
									1.07323	0
									9.89662	0.00244
									4.08933	8.742
									0.00204	0.82716
									3.99168	3.64207
									3.21587	0.0011
									6.76258	2.03425
									0.44748	1.77805
									15.0007	0
									3.89161	0
									0	0.85577
									0.79441	0.56522
									0.18438	0
									0	0
									0.09561	0
									0.35585	0.50162
									0	0
									0.67025	0
									0.30371	0
									0	7.36859
									0.1797	6.83188
									0.01628	0
									0.00156	0
									1.07496	0
									14.8758	0.00075
									6.75641	0.00297
									0.33839	0
									0	0.29789
									0.00248	0
									0	8.96158
									0	0.7949
									0	5.8881
									0.00513	0.00048
									0.00057	0
									0	0
									0	0
									13.6778	0
									3.80482	0
									0.00587	0
									13.9885	0
									9.84474	0.16658
									0.02295	0
									1.5972	0.00278
									0.57768	0
									1.71235	0
									14.361	0
									9.33659	9.94619
									7.21575	11.3456
									0.00394	9.3528
									13.9862	0
									4.84364	0
									3.2006	1.64488
									0.00435	0.17893
									0.0161	3.1026
									0	1.41936
									19.723	0.00662
									5.4979	7.79596
									4.22885	3.74855
									8.89667	11.2677
									24.4944	0.16825
									4.70686	0
									16.9541	0
									48.3885	0.00506
									4.48991	25.7666
									2.48676	0
									0.01019	0
									12.9688	0
									20.9905	0
									6.31928	0
									4.79456	2.33787
									7.64677	0
									0.00605	0.00843
									12.7459	0
									3.97029	0.36792
									14.6862	8.06792
									16.1295	0.00346
									15.3864	0.84665
									25.4131	0.02147
									0.05367	1.20059
									0	1.14308
									0.11918	0
									1.08695	0
									0	0
									0	0
									0.04423	0
									0.1598	0
									0.12456	0
									0.04918	0.0005
									0.00255	0
									4.00527	0
									0.0185	0
									0
									0
									0.21514
									0.07528
									0.05449
									0.96004
									5.38188
									0.52479
									0.02681
									2.16825
									0.86918
									0
									0
									0.43738
									0.14976
									0.00212
									0.17357
									0.33192
									0
									0
									8.82892
									0.0068
									0.00386
									9.58795
									17.6111
									8.36248
									0.00148
									8.94425
									10.8775
									14.6409
									4.38249
									0.00431
									9.89051
									10.1205
									7.07835
									30.4464
									2.03609
									4.85219
									3.54358
									0.00697
									12.9582
									3.81387
									0.00722
									3.49971
									3.39497
									3.5337
									20.1049
									0.03542
									0
									0
									0.77442
									0.27521
									1.55797
									2.32142
									0.17574
									0.14797
									6.27809
									5.07746
									0.42239
									0.71065
									0.07445
									0.01756
									0.16983
									1.84629
									0
									0
									0.02943
									0
									0
									0.00612
									0
									0
									0
									0
									0
									0.9005
									0.04244
									0
									0.00214
									0
									0
									0
									4.64113
									4.20984
									4.52316
									0.00782
									0.06882
									0.00204
									5.79062
									0.00123
									6.98232
									6.03538
									0.90027
									0.0108
									2.59784
									30.6468
									16.6334
									4.00727
									18.7555
									0.00248
									13.5171
									0.01098
									23.3879
									11.253
									0.01163
									0.00555
									31.4267
									2.26842
									0.95627
									0
									0
									0
									0
									0.00163
									0
									0.00282
									6.64223
									7.96391
									0.1023
									0.92468
									0.07323
									0.16936
									1.07156
									1.71626
									0
									0.36137
									0.36612
									0
									0
									2.9349
									5.93521
									11.5736
									0.01084
									4.09133
									6.0402
									9.17838
									13.3436
									0.12914
									1.29776
									9.5607
									23.7112
									4.28423
									0.64034
									16.5217
									6.11949
									7.89263
									0.00449
									0
									0.00214
									0
									0
									0.1109
									0.0751
									0.06218
									1.16099
									0.03279
									0
									0.01331
									0
									0.02699
									1.92893
									0.13401
									0.37449
									0.01346
									0.11684
									1.20709
									7.4322
									0.11027
									3.46572
									5.22217
									0.00046
									15.1442
									6.51811
									1.50951
									5.65483
									0.00524
									0.89191
									10.1031
									42.8861
									0
									0
									0.00269
									0
									0.14965
									0
									0.00785
									3.01907
									0.02709
									2.63502
									0
									0.20374
									0
									0.00555
									0
									0
									0
									0.34483
									1.30554
									20.3259
									9.83518
									14.9168
									0.00084
									0.0017
									0.00672
									4.43827
									0.31633
									0.73108
									0
									0
									0.3766
									3.28732
									11.0299
									0.16641
									0
									0
									0
									0
									0
									0
									0
									13.6148
									9.91755
									3.73729
									8.62673
									0
									0.00385
									0.00091
									1.8653
									0.40165
									0.13009
									0.47525
									0.25352
									0
									0
									0
									0.02488
									0.01935
									0.00877
									2.10854
									0.00346
									0
									1.12458
									0.72391
									3.70185
									2.97133
									0
									0
									0.08221
									0
									0
									0
									1.64685
									0.01229
									6.51517
									2.89357
									13.205
									0
									0.00793
									0
									0.00326
									0.07204
									0
									0.14455
									0
									0
									6.46842
									0.00537
									27.7668
									9.08007
									0.00814
									30.659
									0.00508
									0
									0.03332
									0
									0
									18.6791
									0.76897
									0.29774
									0
									2.36825
									0
									0
									8.25475
									0.00072
									0
									0
									0
									0
									0
									0
									0.531
									0
									0
									0
									0
									0
									0
									0
									0
									0
									0
									2.71633
									15.63
									0.00539
									0
									0
									0.05816
									0
									1.59978
									0
									0
									21.552
									0.83937
									0
									0
									70.7628
									0.00191
									0
									0
									0.00263
									0.00212
									0
									0.00157
									0.0012
									0
									0.00195
									2.5785
									20.8104
									1.12588
									1.141

## Sheet: Supplementary  Fig. 2
	Supplementary Fig. 2. B. adolescentis supplementation reshaped the microbial community.
	Supplementary Fig.2a α-diversity and the β-diversity of fecal microbiomes
	G3+PBS	G3+B.a	Mean of G3+PBS	3.36
	3.66649	1.98329	Mean of G3+B.a	2.544
	3.49529	2.29889	P value	0.04
	3.30727	2.78866
	2.02213	3.0387
	3.68186	3.00182
	3.9885	2.15503
	Supplementary Fig.2c Proportions of the Firmicutes and the Bacteroidetes (F/B).
	G3+PBS	G3+B.a	Mean of G3+PBS	0.8587
	0.280749	6.25905	Mean of G3+B.a	4.181
	0.71678	0.778952	P value	0.04
	2.47238	1.53352
	0.638533	5.54222
	0.236444	9.30448
	0.807387	1.66781

[truncated: 7 more sheets: Supplementary  Fig. 3, Supplementary  Fig. 4, Supplementary  Fig. 5, Supplementary  Fig. 6, Supplementary Fig. 7, Supplementary Fig. 8, Supplementary Fig. 9]
